# Supplementary material for: Mutant p53 Directs PARP to Regulate Replication Stress and Drive Breast Cancer Metastasis
Source: bioRxiv. 2026 Mar 28:2026.03.26.713220. Preprint. [Version 1] doi: 10.64898/2026.03.26.713220 (PMC13041838; doi:10.64898/2026.03.26.713220)
Supplement: Supplement 2 [file media-2.xlsx]

## Sheet: Sheet1
gene.id	baseMean	log2FoldChange	lfcSE	stat	pvalue	padj	gene.symbol	description	entrez.gene.id
ENSG00000000003.15	2910.3	-0.284541	0.156958	-1.81285	0.0698548	0.713355	TSPAN6	tetraspanin 6 [Source:HGNC Symbol;Acc:HGNC:11858]	7105
ENSG00000000005.6	3.25258	0.143535	1.6818	0.0853465	0.931986	0.998336	TNMD	tenomodulin [Source:HGNC Symbol;Acc:HGNC:17757]	64102
ENSG00000000419.14	2064.85	-0.0301061	0.0873943	-0.344486	0.730481	0.986559	DPM1	dolichyl-phosphate mannosyltransferase subunit 1, catalytic [Source:HGNC Symbol;Acc:HGNC:3005]	8813
ENSG00000000457.14	827.207	0.155651	0.126899	1.22657	0.219983	0.881481	SCYL3	SCY1 like pseudokinase 3 [Source:HGNC Symbol;Acc:HGNC:19285]	57147
ENSG00000000460.17	1036.74	0.0645255	0.111886	0.576707	0.564138	0.97111	C1ORF112	chromosome 1 open reading frame 112 [Source:HGNC Symbol;Acc:HGNC:25565]	55732
ENSG00000000938.13	7.87088	-0.549731	0.85201	-0.645217	0.518787	0.966725	FGR	FGR proto-oncogene, Src family tyrosine kinase [Source:HGNC Symbol;Acc:HGNC:3697]	2268
ENSG00000000971.16	17.7358	-0.428493	1.07029	-0.400353	0.688896	0.984734	CFH	complement factor H [Source:HGNC Symbol;Acc:HGNC:4883]	3075
ENSG00000001036.14	1471.24	0.230712	0.127364	1.81143	0.0700737	0.713475	FUCA2	alpha-L-fucosidase 2 [Source:HGNC Symbol;Acc:HGNC:4008]	2519
ENSG00000001084.13	2041.46	0.0709011	0.126756	0.559351	0.575922	0.97111	GCLC	glutamate-cysteine ligase catalytic subunit [Source:HGNC Symbol;Acc:HGNC:4311]	2729
ENSG00000001167.15	1106.65	-0.133433	0.120093	-1.11108	0.266533	0.895065	NFYA	nuclear transcription factor Y subunit alpha [Source:HGNC Symbol;Acc:HGNC:7804]	4800
ENSG00000001460.18	466.698	0.234073	0.134907	1.73507	0.0827286	0.734623	STPG1	sperm tail PG-rich repeat containing 1 [Source:HGNC Symbol;Acc:HGNC:28070]	90529
ENSG00000001461.17	2323.28	-0.235678	0.0939638	-2.50818	0.0121354	0.437583	NIPAL3	NIPA like domain containing 3 [Source:HGNC Symbol;Acc:HGNC:25233]	57185
ENSG00000001497.18	1838.59	0.0241552	0.0875207	0.275994	0.782553	0.987571	LAS1L	LAS1 like ribosome biogenesis factor [Source:HGNC Symbol;Acc:HGNC:25726]	81887
ENSG00000001561.7	1506.3	0.0920794	0.0911752	1.00992	0.312535	0.912823	ENPP4	ectonucleotide pyrophosphatase/phosphodiesterase 4 [Source:HGNC Symbol;Acc:HGNC:3359]	22875
ENSG00000001617.12	1305.83	0.117804	0.10614	1.10988	0.267049	0.895179	SEMA3F	semaphorin 3F [Source:HGNC Symbol;Acc:HGNC:10728]	6405
ENSG00000001626.17	29.4125	-1.69437	0.832311	-2.03575	0.0417759	0.610443	CFTR	CF transmembrane conductance regulator [Source:HGNC Symbol;Acc:HGNC:1884]	1080
ENSG00000001629.10	3033.32	0.0210037	0.0744007	0.282305	0.777709	0.987571	ANKIB1	ankyrin repeat and IBR domain containing 1 [Source:HGNC Symbol;Acc:HGNC:22215]	54467
ENSG00000001630.18	413.091	-0.0638293	0.156969	-0.406637	0.684275	0.98459	CYP51A1	cytochrome P450 family 51 subfamily A member 1 [Source:HGNC Symbol;Acc:HGNC:2649]	1595
ENSG00000001631.17	249.175	-0.314189	0.230815	-1.36122	0.173445	0.847379	KRIT1	KRIT1 ankyrin repeat containing [Source:HGNC Symbol;Acc:HGNC:1573]	889
ENSG00000002016.18	154.454	-0.255053	0.245949	-1.03701	0.299729	0.907026	RAD52	RAD52 homolog, DNA repair protein [Source:HGNC Symbol;Acc:HGNC:9824]	5893
ENSG00000002330.14	1194.61	0.28507	0.0911481	3.12755	0.00176271	0.188971	BAD	BCL2 associated agonist of cell death [Source:HGNC Symbol;Acc:HGNC:936]	572
ENSG00000002549.13	2834.29	0.277839	0.165324	1.68057	0.0928464	0.755262	LAP3	leucine aminopeptidase 3 [Source:HGNC Symbol;Acc:HGNC:18449]	51056
ENSG00000002586.20	1209.22	0.287139	0.160563	1.78833	0.0737235	0.72051	CD99	CD99 molecule _Xg blood group_ [Source:HGNC Symbol;Acc:HGNC:7082]	4267
ENSG00000002586.20_PAR_Y	1204.43	0.263534	0.143472	1.83683	0.0662343	0.706393	CD99	CD99 molecule _Xg blood group_ [Source:HGNC Symbol;Acc:HGNC:7082]	4267
ENSG00000002587.10	85.0988	0.0525762	0.302259	0.173944	0.861909	0.991631	HS3ST1	heparan sulfate-glucosamine 3-sulfotransferase 1 [Source:HGNC Symbol;Acc:HGNC:5194]	9957
ENSG00000002745.13	13.0932	0.452642	0.867983	0.521487	0.602028	0.973957	WNT16	Wnt family member 16 [Source:HGNC Symbol;Acc:HGNC:16267]	51384
ENSG00000002822.16	33.7788	-0.813946	0.558472	-1.45745	0.144992	0.827183	MAD1L1	mitotic arrest deficient 1 like 1 [Source:HGNC Symbol;Acc:HGNC:6762]	8379
ENSG00000002834.18	5239.85	0.0369602	0.0923237	0.400333	0.688911	0.984734	LASP1	LIM and SH3 protein 1 [Source:HGNC Symbol;Acc:HGNC:6513]	3927
ENSG00000002919.15	442.228	0.203619	0.135607	1.50153	0.133218	0.812921	SNX11	sorting nexin 11 [Source:HGNC Symbol;Acc:HGNC:14975]	29916
ENSG00000003056.8	1990.87	-0.0263313	0.099314	-0.265131	0.790908	0.987848	M6PR	mannose-6-phosphate receptor, cation dependent [Source:HGNC Symbol;Acc:HGNC:6752]	4074
ENSG00000003096.14	312.097	-0.353058	0.255553	-1.38155	0.16711	0.841459	KLHL13	kelch like family member 13 [Source:HGNC Symbol;Acc:HGNC:22931]	90293
ENSG00000003137.9	114.446	-0.222299	0.32822	-0.677286	0.498224	0.960412	CYP26B1	cytochrome P450 family 26 subfamily B member 1 [Source:HGNC Symbol;Acc:HGNC:20581]	56603
ENSG00000003147.19	2218.95	-0.0645944	0.0902282	-0.7159	0.474053	0.954004	ICA1	islet cell autoantigen 1 [Source:HGNC Symbol;Acc:HGNC:5343]	3382
ENSG00000003249.15	1163.87	0.209003	0.117494	1.77884	0.0752655	0.723469	DBNDD1	dysbindin domain containing 1 [Source:HGNC Symbol;Acc:HGNC:28455]	79007
ENSG00000003393.16	1310.31	-0.124384	0.105744	-1.17628	0.239483	0.885419	ALS2	alsin Rho guanine nucleotide exchange factor ALS2 [Source:HGNC Symbol;Acc:HGNC:443]	57679
ENSG00000003400.15	969.975	0.0181417	0.150527	0.120522	0.90407	0.995869	CASP10	caspase 10 [Source:HGNC Symbol;Acc:HGNC:1500]	843
ENSG00000003402.21	2898.58	-0.258648	0.114782	-2.25338	0.0242352	0.517829	CFLAR	CASP8 and FADD like apoptosis regulator [Source:HGNC Symbol;Acc:HGNC:1876]	8837
ENSG00000003436.16	1834.44	0.0621092	0.147497	0.421087	0.673692	0.983405	TFPI	tissue factor pathway inhibitor [Source:HGNC Symbol;Acc:HGNC:11760]	7035
ENSG00000003509.16	736.787	-0.0271033	0.115361	-0.234944	0.814252	0.989314	NDUFAF7	NADH:ubiquinone oxidoreductase complex assembly factor 7 [Source:HGNC Symbol;Acc:HGNC:28816]	55471
ENSG00000003756.17	1744.69	-0.129256	0.135753	-0.952141	0.341026	0.92309	RBM5	RNA binding motif protein 5 [Source:HGNC Symbol;Acc:HGNC:9902]	10181
ENSG00000003987.14	28.0675	-1.08173	0.553937	-1.95281	0.0508425	0.651064	MTMR7	myotubularin related protein 7 [Source:HGNC Symbol;Acc:HGNC:7454]	9108
ENSG00000003989.18	103.964	-0.0116428	0.370802	-0.031399	0.974951	0.99958	SLC7A2	solute carrier family 7 member 2 [Source:HGNC Symbol;Acc:HGNC:11060]	6542
ENSG00000004059.11	2423.54	0.0321107	0.0865926	0.370825	0.710768	0.986019	ARF5	ADP ribosylation factor 5 [Source:HGNC Symbol;Acc:HGNC:658]	381
ENSG00000004139.14	625.91	-0.144925	0.133949	-1.08194	0.279279	0.901674	SARM1	sterile alpha and TIR motif containing 1 [Source:HGNC Symbol;Acc:HGNC:17074]	23098
ENSG00000004142.12	1823.27	0.0758286	0.11684	0.648996	0.516341	0.965633	POLDIP2	DNA polymerase delta interacting protein 2 [Source:HGNC Symbol;Acc:HGNC:23781]	26073
ENSG00000004399.13	951.386	0.232841	0.16552	1.40673	0.159508	0.837865	PLXND1	plexin D1 [Source:HGNC Symbol;Acc:HGNC:9107]	23129
ENSG00000004455.17	6846.39	0.0127349	0.0620493	0.205238	0.837386	0.989655	AK2	adenylate kinase 2 [Source:HGNC Symbol;Acc:HGNC:362]	204
ENSG00000004468.13	7.86267	1.58532	0.936369	1.69305	0.0904458	0.749562	CD38	CD38 molecule [Source:HGNC Symbol;Acc:HGNC:1667]	952
ENSG00000004478.8	2459.84	0.0346491	0.109681	0.315907	0.752073	0.987571	FKBP4	FKBP prolyl isomerase 4 [Source:HGNC Symbol;Acc:HGNC:3720]	2288
ENSG00000004487.18	7822.19	-0.00688055	0.0769247	-0.0894452	0.928728	0.998336	KDM1A	lysine demethylase 1A [Source:HGNC Symbol;Acc:HGNC:29079]	23028
ENSG00000004534.15	1702.48	-0.179653	0.100048	-1.79566	0.0725488	0.717952	RBM6	RNA binding motif protein 6 [Source:HGNC Symbol;Acc:HGNC:9903]	10180
ENSG00000004660.15	160.08	0.100562	0.260262	0.386388	0.69921	0.985531	CAMKK1	calcium/calmodulin dependent protein kinase kinase 1 [Source:HGNC Symbol;Acc:HGNC:1469]	84254
ENSG00000004700.16	1746.13	0.0479574	0.0987838	0.485478	0.627337	0.978366	RECQL	RecQ like helicase [Source:HGNC Symbol;Acc:HGNC:9948]	5965
ENSG00000004766.17	857.75	0.0947118	0.117065	0.809049	0.418487	0.941168	VPS50	VPS50 subunit of EARP/GARPII complex [Source:HGNC Symbol;Acc:HGNC:25956]	55610
ENSG00000004777.19	133.158	-0.375757	0.304641	-1.23344	0.217411	0.881481	ARHGAP33	Rho GTPase activating protein 33 [Source:HGNC Symbol;Acc:HGNC:23085]	115703
ENSG00000004779.10	968.453	0.133101	0.102092	1.30373	0.192325	0.863011	NDUFAB1	NADH:ubiquinone oxidoreductase subunit AB1 [Source:HGNC Symbol;Acc:HGNC:7694]	4706
ENSG00000004799.8	132.534	0.176544	0.302126	0.584338	0.558993	0.97111	PDK4	pyruvate dehydrogenase kinase 4 [Source:HGNC Symbol;Acc:HGNC:8812]	5166
ENSG00000004809.14	2.38126	0.34207	1.60171	0.213566	0.830885	0.989655	SLC22A16	solute carrier family 22 member 16 [Source:HGNC Symbol;Acc:HGNC:20302]	85413
ENSG00000004838.14	37.6702	0.392746	0.458395	0.856786	0.391563	0.933037	ZMYND10	zinc finger MYND-type containing 10 [Source:HGNC Symbol;Acc:HGNC:19412]	51364
ENSG00000004864.14	1688.56	0.0285463	0.10362	0.275491	0.782939	0.987571	SLC25A13	solute carrier family 25 member 13 [Source:HGNC Symbol;Acc:HGNC:10983]	10165
ENSG00000004866.22	594.306	-0.126572	0.128638	-0.983941	0.325145	0.917016	ST7	suppression of tumorigenicity 7 [Source:HGNC Symbol;Acc:HGNC:11351]	93655
ENSG00000004897.12	2711.33	0.0816195	0.0908572	0.898327	0.369011	0.928964	CDC27	cell division cycle 27 [Source:HGNC Symbol;Acc:HGNC:1728]	996
ENSG00000004961.15	737.675	0.093177	0.130129	0.716036	0.473969	0.954004	HCCS	holocytochrome c synthase [Source:HGNC Symbol;Acc:HGNC:4837]	3052
ENSG00000004975.12	816.022	-0.238197	0.128003	-1.86087	0.0627626	0.696264	DVL2	dishevelled segment polarity protein 2 [Source:HGNC Symbol;Acc:HGNC:3086]	1856
ENSG00000005001.10	196.103	-0.0171663	0.234839	-0.0730982	0.941728	0.998336	PRSS22	serine protease 22 [Source:HGNC Symbol;Acc:HGNC:14368]	64063
ENSG00000005007.13	5446.42	0.0151182	0.0899307	0.168109	0.866498	0.992427	UPF1	UPF1 RNA helicase and ATPase [Source:HGNC Symbol;Acc:HGNC:9962]	5976
ENSG00000005020.13	2668.47	0.11228	0.103295	1.08698	0.277047	0.901021	SKAP2	src kinase associated phosphoprotein 2 [Source:HGNC Symbol;Acc:HGNC:15687]	8935
ENSG00000005022.6	16366	-0.141089	0.105853	-1.33287	0.182574	0.852502	SLC25A5	solute carrier family 25 member 5 [Source:HGNC Symbol;Acc:HGNC:10991]	292
ENSG00000005059.16	460.631	0.217904	0.147939	1.47293	0.14077	0.823234	MCUB	mitochondrial calcium uniporter dominant negative subunit beta [Source:HGNC Symbol;Acc:HGNC:26076]	55013
ENSG00000005073.6	20.0115	0.509767	0.672272	0.758275	0.448286	0.946131	HOXA11	homeobox A11 [Source:HGNC Symbol;Acc:HGNC:5101]	3207
ENSG00000005075.16	1007.85	0.114789	0.0961802	1.19348	0.232681	0.884394	POLR2J	RNA polymerase II subunit J [Source:HGNC Symbol;Acc:HGNC:9197]	5439
ENSG00000005100.13	967.295	-0.0369847	0.100964	-0.366316	0.714129	0.986019	DHX33	DEAH-box helicase 33 [Source:HGNC Symbol;Acc:HGNC:16718]	56919
ENSG00000005102.14	23.2478	0.0373735	0.537343	0.0695524	0.94455	0.998336	MEOX1	mesenchyme homeobox 1 [Source:HGNC Symbol;Acc:HGNC:7013]	4222
ENSG00000005108.17	66.0037	0.809497	0.601404	1.34601	0.178299	0.849633	THSD7A	thrombospondin type 1 domain containing 7A [Source:HGNC Symbol;Acc:HGNC:22207]	221981
ENSG00000005156.12	1848.57	-0.0538797	0.0791906	-0.680379	0.496264	0.960071	LIG3	DNA ligase 3 [Source:HGNC Symbol;Acc:HGNC:6600]	3980
ENSG00000005175.10	1111.05	-0.00776605	0.116703	-0.0665456	0.946943	0.998336	RPAP3	RNA polymerase II associated protein 3 [Source:HGNC Symbol;Acc:HGNC:26151]	79657
ENSG00000005187.12	16.4366	-0.0579453	0.627413	-0.0923559	0.926415	0.998336	ACSM3	acyl-CoA synthetase medium chain family member 3 [Source:HGNC Symbol;Acc:HGNC:10522]	6296
ENSG00000005189.20	208.406	0.00774811	0.177696	0.0436032	0.965221	0.999344	REXO5	RNA exonuclease 5 [Source:HGNC Symbol;Acc:HGNC:24661]	81691
ENSG00000005194.15	1938.16	0.0688501	0.0990414	0.695165	0.486952	0.956366	CIAPIN1	cytokine induced apoptosis inhibitor 1 [Source:HGNC Symbol;Acc:HGNC:28050]	57019
ENSG00000005206.17	309.931	-0.243054	0.269215	-0.902826	0.366618	0.928964	SPPL2B	signal peptide peptidase like 2B [Source:HGNC Symbol;Acc:HGNC:30627]	56928
ENSG00000005238.20	1018.52	-0.0248393	0.104923	-0.236739	0.812859	0.989257	FAM214B	family with sequence similarity 214 member B [Source:HGNC Symbol;Acc:HGNC:25666]	80256
ENSG00000005243.10	41.8093	0.262756	0.400984	0.655277	0.51229	0.965322	COPZ2	COPI coat complex subunit zeta 2 [Source:HGNC Symbol;Acc:HGNC:19356]	51226
ENSG00000005249.13	612.512	0.110854	0.222641	0.497905	0.618551	0.978209	PRKAR2B	protein kinase cAMP-dependent type II regulatory subunit beta [Source:HGNC Symbol;Acc:HGNC:9392]	5577
ENSG00000005302.19	1338.45	0.13247	0.133028	0.995807	0.319344	0.916074	MSL3	MSL complex subunit 3 [Source:HGNC Symbol;Acc:HGNC:7370]	10943
ENSG00000005339.15	2130.35	-0.276937	0.0975482	-2.83897	0.00452593	0.278278	CREBBP	CREB binding protein [Source:HGNC Symbol;Acc:HGNC:2348]	1387
ENSG00000005379.17	270.316	-0.152323	0.196024	-0.77706	0.437123	0.942648	TSPOAP1	TSPO associated protein 1 [Source:HGNC Symbol;Acc:HGNC:16831]	9256
ENSG00000005436.14	1043.73	0.188417	0.135783	1.38763	0.165249	0.838849	GCFC2	GC-rich sequence DNA-binding factor 2 [Source:HGNC Symbol;Acc:HGNC:1317]	6936
ENSG00000005448.17	169.27	0.214945	0.250517	0.858006	0.390889	0.932558	WDR54	WD repeat domain 54 [Source:HGNC Symbol;Acc:HGNC:25770]	84058
ENSG00000005469.12	170.65	0.264751	0.215162	1.23047	0.218521	0.881481	CROT	carnitine O-octanoyltransferase [Source:HGNC Symbol;Acc:HGNC:2366]	54677
ENSG00000005471.19	3.29862	-0.540675	1.38385	-0.390704	0.696016	0.985146	ABCB4	ATP binding cassette subfamily B member 4 [Source:HGNC Symbol;Acc:HGNC:45]	5244
ENSG00000005483.22	3269.36	-0.303237	0.0702179	-4.31852	1.57078e-05	0.00847413	KMT2E	lysine methyltransferase 2E _inactive_ [Source:HGNC Symbol;Acc:HGNC:18541]	55904
ENSG00000005486.17	960.545	-0.028914	0.0977489	-0.295799	0.767384	0.987571	RHBDD2	rhomboid domain containing 2 [Source:HGNC Symbol;Acc:HGNC:23082]	57414
ENSG00000005700.15	2055.84	0.0934741	0.11715	0.7979	0.424929	0.942648	IBTK	inhibitor of Bruton tyrosine kinase [Source:HGNC Symbol;Acc:HGNC:17853]	25998
ENSG00000005801.18	892.708	-0.254071	0.112558	-2.25725	0.0239923	0.516406	ZNF195	zinc finger protein 195 [Source:HGNC Symbol;Acc:HGNC:12986]	7748
ENSG00000005810.19	6684.56	-0.106496	0.076922	-1.38447	0.166214	0.840789	MYCBP2	MYC binding protein 2 [Source:HGNC Symbol;Acc:HGNC:23386]	23077
ENSG00000005812.11	2581.64	0.129691	0.125452	1.03379	0.301236	0.907026	FBXL3	F-box and leucine rich repeat protein 3 [Source:HGNC Symbol;Acc:HGNC:13599]	26224
ENSG00000005844.19	116.177	0.172854	0.260727	0.662969	0.50735	0.962843	ITGAL	integrin subunit alpha L [Source:HGNC Symbol;Acc:HGNC:6148]	3683
ENSG00000005882.12	271.089	0.048232	0.249065	0.193652	0.846449	0.989655	PDK2	pyruvate dehydrogenase kinase 2 [Source:HGNC Symbol;Acc:HGNC:8810]	5164
ENSG00000005884.18	4192.26	0.14761	0.113955	1.29534	0.195204	0.866399	ITGA3	integrin subunit alpha 3 [Source:HGNC Symbol;Acc:HGNC:6139]	3675
ENSG00000005889.16	2027.97	0.187183	0.159962	1.17017	0.241931	0.886903	ZFX	zinc finger protein X-linked [Source:HGNC Symbol;Acc:HGNC:12869]	7543
ENSG00000005893.16	12488.3	-0.0119574	0.0924936	-0.129279	0.897137	0.995397	LAMP2	lysosomal associated membrane protein 2 [Source:HGNC Symbol;Acc:HGNC:6501]	3920
ENSG00000005961.19	154.61	-0.247012	0.230841	-1.07005	0.284595	0.903421	ITGA2B	integrin subunit alpha 2b [Source:HGNC Symbol;Acc:HGNC:6138]	3674
ENSG00000005981.13	3.85118	-0.451644	1.33804	-0.337542	0.735708	0.987398	ASB4	ankyrin repeat and SOCS box containing 4 [Source:HGNC Symbol;Acc:HGNC:16009]	51666
ENSG00000006007.12	2824.87	0.0861257	0.0959521	0.897591	0.369404	0.928964	GDE1	glycerophosphodiester phosphodiesterase 1 [Source:HGNC Symbol;Acc:HGNC:29644]	51573
ENSG00000006015.18	470.788	0.0653458	0.144153	0.45331	0.650326	0.979199	REX1BD	required for excision 1-B domain containing [Source:HGNC Symbol;Acc:HGNC:26098]	55049
ENSG00000006016.12	151.534	0.637116	0.273592	2.32871	0.0198743	0.48483	CRLF1	cytokine receptor like factor 1 [Source:HGNC Symbol;Acc:HGNC:2364]	9244
ENSG00000006025.12	157.063	-0.253622	0.294027	-0.862582	0.388367	0.930812	OSBPL7	oxysterol binding protein like 7 [Source:HGNC Symbol;Acc:HGNC:16387]	114881
ENSG00000006042.12	58.1563	0.382534	0.383652	0.997086	0.318723	0.915278	TMEM98	transmembrane protein 98 [Source:HGNC Symbol;Acc:HGNC:24529]	26022
ENSG00000006047.13	162.945	-0.513289	0.216767	-2.36793	0.0178881	0.47627	YBX2	Y-box binding protein 2 [Source:HGNC Symbol;Acc:HGNC:17948]	51087
ENSG00000006062.18	198.69	0.230741	0.239672	0.962736	0.33568	0.919596	MAP3K14	mitogen-activated protein kinase kinase kinase 14 [Source:HGNC Symbol;Acc:HGNC:6853]	9020
ENSG00000006118.15	4955.16	0.144636	0.0916596	1.57797	0.114572	0.784257	TMEM132A	transmembrane protein 132A [Source:HGNC Symbol;Acc:HGNC:31092]	54972
ENSG00000006125.18	6442.38	0.0863657	0.0902909	0.956527	0.338806	0.922462	AP2B1	adaptor related protein complex 2 subunit beta 1 [Source:HGNC Symbol;Acc:HGNC:563]	163
ENSG00000006194.10	867.991	-0.14943	0.118039	-1.26593	0.205536	0.879353	ZNF263	zinc finger protein 263 [Source:HGNC Symbol;Acc:HGNC:13056]	10127
ENSG00000006210.7	3299.14	-0.195448	0.0961593	-2.03255	0.0420982	0.610624	CX3CL1	C-X3-C motif chemokine ligand 1 [Source:HGNC Symbol;Acc:HGNC:10647]	6376
ENSG00000006282.21	710.031	-0.05525	0.134165	-0.411806	0.680481	0.98344	SPATA20	spermatogenesis associated 20 [Source:HGNC Symbol;Acc:HGNC:26125]	64847
ENSG00000006283.18	159.02	0.161722	0.271873	0.594846	0.551946	0.97111	CACNA1G	calcium voltage-gated channel subunit alpha1 G [Source:HGNC Symbol;Acc:HGNC:1394]	8913
ENSG00000006327.14	2342.2	0.0882158	0.0999799	0.882335	0.377596	0.929894	TNFRSF12A	TNF receptor superfamily member 12A [Source:HGNC Symbol;Acc:HGNC:18152]	51330
ENSG00000006432.16	1776.43	-0.180253	0.119106	-1.51338	0.130182	0.808028	MAP3K9	mitogen-activated protein kinase kinase kinase 9 [Source:HGNC Symbol;Acc:HGNC:6861]	4293
ENSG00000006451.8	2796.97	0.108167	0.083823	1.29042	0.196906	0.868747	RALA	RAS like proto-oncogene A [Source:HGNC Symbol;Acc:HGNC:9839]	5898
ENSG00000006453.14	1577.03	-0.168347	0.142826	-1.17868	0.238525	0.884969	BAIAP2L1	BAR/IMD domain containing adaptor protein 2 like 1 [Source:HGNC Symbol;Acc:HGNC:21649]	55971
ENSG00000006459.11	2461.3	-0.164425	0.101725	-1.61638	0.106013	0.771718	KDM7A	lysine demethylase 7A [Source:HGNC Symbol;Acc:HGNC:22224]	80853
ENSG00000006468.14	608.896	-0.584046	0.117833	-4.95657	7.17496e-07	0.00105697	ETV1	ETS variant transcription factor 1 [Source:HGNC Symbol;Acc:HGNC:3490]	2115
ENSG00000006530.18	686.765	0.0866554	0.122557	0.707064	0.479527	0.955357	AGK	acylglycerol kinase [Source:HGNC Symbol;Acc:HGNC:21869]	55750
ENSG00000006534.17	308.735	-0.0630119	0.181477	-0.347217	0.728429	0.986272	ALDH3B1	aldehyde dehydrogenase 3 family member B1 [Source:HGNC Symbol;Acc:HGNC:410]	221
ENSG00000006555.11	519.625	0.0240144	0.132428	0.181339	0.856101	0.991625	TTC22	tetratricopeptide repeat domain 22 [Source:HGNC Symbol;Acc:HGNC:26067]	55001
ENSG00000006576.16	860.198	0.0647479	0.112935	0.573318	0.56643	0.97111	PHTF2	putative homeodomain transcription factor 2 [Source:HGNC Symbol;Acc:HGNC:13411]	57157
ENSG00000006607.14	1076.36	0.0402687	0.110696	0.363777	0.716025	0.986019	FARP2	FERM, ARH/RhoGEF and pleckstrin domain protein 2 [Source:HGNC Symbol;Acc:HGNC:16460]	9855
ENSG00000006625.18	1713.55	0.128954	0.129919	0.99257	0.32092	0.916932	GGCT	gamma-glutamylcyclotransferase [Source:HGNC Symbol;Acc:HGNC:21705]	79017
ENSG00000006634.8	953.492	0.151747	0.1083	1.40118	0.161161	0.837865	DBF4	DBF4 zinc finger [Source:HGNC Symbol;Acc:HGNC:17364]	10926
ENSG00000006638.13	13.4053	0.706009	0.677163	1.0426	0.297134	0.907026	TBXA2R	thromboxane A2 receptor [Source:HGNC Symbol;Acc:HGNC:11608]	6915
ENSG00000006652.15	829.271	0.011405	0.106025	0.107569	0.914338	0.997883	IFRD1	interferon related developmental regulator 1 [Source:HGNC Symbol;Acc:HGNC:5456]	3475
ENSG00000006695.12	583.772	-0.0717521	0.118084	-0.607636	0.543429	0.970558	COX10	cytochrome c oxidase assembly factor heme A:farnesyltransferase COX10 [Source:HGNC Symbol;Acc:HGNC:2260]	1352
ENSG00000006704.11	962.347	-0.187201	0.110149	-1.69952	0.0892203	0.7476	GTF2IRD1	GTF2I repeat domain containing 1 [Source:HGNC Symbol;Acc:HGNC:4661]	9569
ENSG00000006712.15	2476.79	-0.000526533	0.0824051	-0.00638956	0.994902	0.99958	PAF1	PAF1 homolog, Paf1/RNA polymerase II complex component [Source:HGNC Symbol;Acc:HGNC:25459]	54623
ENSG00000006715.16	2962.09	-0.00781355	0.103063	-0.0758137	0.939567	0.998336	VPS41	VPS41 subunit of HOPS complex [Source:HGNC Symbol;Acc:HGNC:12713]	27072
ENSG00000006740.18	6.83984	-0.492404	1.2029	-0.409348	0.682284	0.984022	ARHGAP44	Rho GTPase activating protein 44 [Source:HGNC Symbol;Acc:HGNC:29096]	9912
ENSG00000006744.19	1853.15	0.0400909	0.0829583	0.483265	0.628907	0.978511	ELAC2	elaC ribonuclease Z 2 [Source:HGNC Symbol;Acc:HGNC:14198]	60528
ENSG00000006747.15	17.3815	-1.06167	0.835804	-1.27024	0.204	0.877467	SCIN	scinderin [Source:HGNC Symbol;Acc:HGNC:21695]	85477
ENSG00000006756.16	2187.27	0.248353	0.180051	1.37934	0.167789	0.841545	ARSD	arylsulfatase D [Source:HGNC Symbol;Acc:HGNC:717]	414
ENSG00000006757.12	159.175	0.218132	0.242034	0.901244	0.367458	0.928964	PNPLA4	patatin like phospholipase domain containing 4 [Source:HGNC Symbol;Acc:HGNC:24887]	8228
ENSG00000006788.14	115.932	-3.54987	3.16978	-1.11991	0.262752	0.895065	MYH13	myosin heavy chain 13 [Source:HGNC Symbol;Acc:HGNC:7571]	8735
ENSG00000006831.10	870.994	-0.116192	0.116241	-0.999579	0.317514	0.915092	ADIPOR2	adiponectin receptor 2 [Source:HGNC Symbol;Acc:HGNC:24041]	79602
ENSG00000006837.12	30.0986	-0.304656	0.560628	-0.543419	0.586841	0.972159	CDKL3	cyclin dependent kinase like 3 [Source:HGNC Symbol;Acc:HGNC:15483]	51265
ENSG00000007001.13	14.2884	0.26178	0.674276	0.388239	0.697839	0.985146	UPP2	uridine phosphorylase 2 [Source:HGNC Symbol;Acc:HGNC:23061]	151531
ENSG00000007038.11	5.1412	-0.451596	1.082	-0.41737	0.676408	0.983405	PRSS21	serine protease 21 [Source:HGNC Symbol;Acc:HGNC:9485]	10942
ENSG00000007047.16	1191.29	-0.080586	0.115837	-0.695683	0.486627	0.956366	MARK4	microtubule affinity regulating kinase 4 [Source:HGNC Symbol;Acc:HGNC:13538]	57787
ENSG00000007062.12	16243.7	-0.120321	0.11684	-1.02979	0.303107	0.907026	PROM1	prominin 1 [Source:HGNC Symbol;Acc:HGNC:9454]	8842
ENSG00000007080.11	1065.32	0.0319224	0.105684	0.302055	0.76261	0.987571	CCDC124	coiled-coil domain containing 124 [Source:HGNC Symbol;Acc:HGNC:25171]	115098
ENSG00000007168.14	4866.4	-0.0264291	0.0968247	-0.272959	0.784885	0.987571	PAFAH1B1	platelet activating factor acetylhydrolase 1b regulatory subunit 1 [Source:HGNC Symbol;Acc:HGNC:8574]	5048
ENSG00000007171.18	18.6069	0.17917	0.674108	0.265788	0.790402	0.987848	NOS2	nitric oxide synthase 2 [Source:HGNC Symbol;Acc:HGNC:7873]	4843
ENSG00000007202.15	11401.3	0.0337081	0.0850576	0.396297	0.691886	0.984734	KIAA0100	KIAA0100 [Source:HGNC Symbol;Acc:HGNC:28960]	9703
ENSG00000007216.16	2.31233	0.250287	1.88358	0.132879	0.894289	0.994946	SLC13A2	solute carrier family 13 member 2 [Source:HGNC Symbol;Acc:HGNC:10917]	9058
ENSG00000007237.19	1542.15	0.293801	0.214513	1.36962	0.170806	0.843996	GAS7	growth arrest specific 7 [Source:HGNC Symbol;Acc:HGNC:4169]	8522
ENSG00000007255.10	538.135	0.199972	0.136012	1.47025	0.141494	0.823234	TRAPPC6A	trafficking protein particle complex subunit 6A [Source:HGNC Symbol;Acc:HGNC:23069]	79090
ENSG00000007314.12	2.69209	-5.21122	2.40118	-2.17028	0.0299858	0.548499	SCN4A	sodium voltage-gated channel alpha subunit 4 [Source:HGNC Symbol;Acc:HGNC:10591]	6329
ENSG00000007341.19	859.8	-0.162016	0.111908	-1.44776	0.147683	0.828101	ST7L	suppression of tumorigenicity 7 like [Source:HGNC Symbol;Acc:HGNC:18441]	54879
ENSG00000007372.25	121.208	-0.109132	0.255016	-0.427943	0.668692	0.983081	PAX6	paired box 6 [Source:HGNC Symbol;Acc:HGNC:8620]	5080
ENSG00000007376.8	518.57	0.120728	0.124201	0.972038	0.331032	0.919596	RPUSD1	RNA pseudouridine synthase domain containing 1 [Source:HGNC Symbol;Acc:HGNC:14173]	113000
ENSG00000007384.15	618.854	-0.166854	0.167377	-0.996873	0.318826	0.915278	RHBDF1	rhomboid 5 homolog 1 [Source:HGNC Symbol;Acc:HGNC:20561]	64285
ENSG00000007392.17	679.441	-0.518777	0.203098	-2.55432	0.0106396	0.409049	LUC7L	LUC7 like [Source:HGNC Symbol;Acc:HGNC:6723]	55692
ENSG00000007402.12	8.62409	0.434243	0.970814	0.447298	0.65466	0.980025	CACNA2D2	calcium voltage-gated channel auxiliary subunit alpha2delta 2 [Source:HGNC Symbol;Acc:HGNC:1400]	9254
ENSG00000007516.14	7.03219	-0.726181	0.922518	-0.787173	0.431181	0.942648	BAIAP3	BAI1 associated protein 3 [Source:HGNC Symbol;Acc:HGNC:948]	8938
ENSG00000007520.4	553.015	0.215553	0.124917	1.72557	0.0844251	0.737412	TSR3	TSR3 ribosome maturation factor [Source:HGNC Symbol;Acc:HGNC:14175]	115939
ENSG00000007541.17	495.907	0.177568	0.173239	1.02499	0.30537	0.907558	PIGQ	phosphatidylinositol glycan anchor biosynthesis class Q [Source:HGNC Symbol;Acc:HGNC:14135]	9091
ENSG00000007545.16	397.611	-0.353162	0.173602	-2.03432	0.0419194	0.610443	CRAMP1	cramped chromatin regulator homolog 1 [Source:HGNC Symbol;Acc:HGNC:14122]	57585
ENSG00000007866.22	1244.57	-0.0407116	0.0920363	-0.442343	0.658241	0.980763	TEAD3	TEA domain transcription factor 3 [Source:HGNC Symbol;Acc:HGNC:11716]	7005
ENSG00000007923.17	1038.73	-0.0574477	0.110236	-0.521134	0.602273	0.973957	DNAJC11	DnaJ heat shock protein family _Hsp40_ member C11 [Source:HGNC Symbol;Acc:HGNC:25570]	55735
ENSG00000007933.13	176.528	0.0797591	0.472053	0.168962	0.865826	0.992427	FMO3	flavin containing dimethylaniline monoxygenase 3 [Source:HGNC Symbol;Acc:HGNC:3771]	2328
ENSG00000007944.15	626.333	-0.0408011	0.172565	-0.236439	0.813092	0.989257	MYLIP	myosin regulatory light chain interacting protein [Source:HGNC Symbol;Acc:HGNC:21155]	29116
ENSG00000007968.7	1113.49	0.105484	0.107139	0.984555	0.324843	0.917016	E2F2	E2F transcription factor 2 [Source:HGNC Symbol;Acc:HGNC:3114]	1870
ENSG00000008018.9	3891.41	0.287428	0.134905	2.1306	0.0331221	0.562369	PSMB1	proteasome 20S subunit beta 1 [Source:HGNC Symbol;Acc:HGNC:9537]	5689
ENSG00000008056.14	5.89742	-0.677056	1.03057	-0.656972	0.511199	0.965082	SYN1	synapsin I [Source:HGNC Symbol;Acc:HGNC:11494]	6853
ENSG00000008083.14	1791.54	-0.0593855	0.0826747	-0.718303	0.472571	0.954004	JARID2	jumonji and AT-rich interaction domain containing 2 [Source:HGNC Symbol;Acc:HGNC:6196]	3720
ENSG00000008086.13	657.83	0.0877767	0.134272	0.653721	0.513291	0.965322	CDKL5	cyclin dependent kinase like 5 [Source:HGNC Symbol;Acc:HGNC:11411]	6792
ENSG00000008128.23	78.9131	-0.455474	0.298109	-1.52788	0.126543	0.799106	CDK11A	cyclin dependent kinase 11A [Source:HGNC Symbol;Acc:HGNC:1730]	728642
ENSG00000008130.15	1105.41	0.0734836	0.100969	0.727783	0.466746	0.951162	NADK	NAD kinase [Source:HGNC Symbol;Acc:HGNC:29831]	65220
ENSG00000008196.13	14.5632	-2.09835	1.2075	-1.73776	0.0822526	0.734623	TFAP2B	transcription factor AP-2 beta [Source:HGNC Symbol;Acc:HGNC:11743]	7021
ENSG00000008226.20	11.2636	-0.820847	0.822679	-0.997772	0.31839	0.915278	DLEC1	DLEC1 cilia and flagella associated protein [Source:HGNC Symbol;Acc:HGNC:2899]	9940
ENSG00000008256.16	1410.34	-0.128692	0.116489	-1.10475	0.269267	0.896023	CYTH3	cytohesin 3 [Source:HGNC Symbol;Acc:HGNC:9504]	9265
ENSG00000008277.15	110.094	0.0814696	0.343652	0.23707	0.812602	0.989257	ADAM22	ADAM metallopeptidase domain 22 [Source:HGNC Symbol;Acc:HGNC:201]	53616
ENSG00000008282.9	2516.66	0.0554155	0.0898694	0.616622	0.537484	0.969882	SYPL1	synaptophysin like 1 [Source:HGNC Symbol;Acc:HGNC:11507]	6856
ENSG00000008283.16	2454.49	-0.0121686	0.0809441	-0.150333	0.880502	0.994351	CYB561	cytochrome b561 [Source:HGNC Symbol;Acc:HGNC:2571]	1534
ENSG00000008294.22	4302.01	0.0725122	0.0767726	0.944506	0.344911	0.925539	SPAG9	sperm associated antigen 9 [Source:HGNC Symbol;Acc:HGNC:14524]	9043
ENSG00000008300.17	169.087	-0.246121	0.351933	-0.699341	0.484339	0.956034	CELSR3	cadherin EGF LAG seven-pass G-type receptor 3 [Source:HGNC Symbol;Acc:HGNC:3230]	1951
ENSG00000008311.16	3.93067	-0.374177	1.29259	-0.28948	0.772214	0.987571	AASS	aminoadipate-semialdehyde synthase [Source:HGNC Symbol;Acc:HGNC:17366]	10157
ENSG00000008323.16	372.7	0.129762	0.160805	0.806955	0.419692	0.941168	PLEKHG6	pleckstrin homology and RhoGEF domain containing G6 [Source:HGNC Symbol;Acc:HGNC:25562]	55200
ENSG00000008324.12	214.035	-0.0301793	0.190102	-0.158753	0.873863	0.993934	SS18L2	SS18 like 2 [Source:HGNC Symbol;Acc:HGNC:15593]	51188
ENSG00000008382.16	201.212	-0.0947433	0.226153	-0.418935	0.675264	0.983405	MPND	MPN domain containing [Source:HGNC Symbol;Acc:HGNC:25934]	84954
ENSG00000008394.13	3126.15	-0.0521443	0.084811	-0.61483	0.538667	0.969966	MGST1	microsomal glutathione S-transferase 1 [Source:HGNC Symbol;Acc:HGNC:7061]	4257
ENSG00000008405.12	914.931	-0.0397216	0.10793	-0.36803	0.712851	0.986019	CRY1	cryptochrome circadian regulator 1 [Source:HGNC Symbol;Acc:HGNC:2384]	1407
ENSG00000008441.19	4675.75	-0.237292	0.0971712	-2.44201	0.0146059	0.459661	NFIX	nuclear factor I X [Source:HGNC Symbol;Acc:HGNC:7788]	4784
ENSG00000008513.16	1643.64	-0.104444	0.129235	-0.808173	0.418991	0.941168	ST3GAL1	ST3 beta-galactoside alpha-2,3-sialyltransferase 1 [Source:HGNC Symbol;Acc:HGNC:10862]	6482
ENSG00000008516.18	5.32796	0.0964162	1.07285	0.0898692	0.928391	0.998336	MMP25	matrix metallopeptidase 25 [Source:HGNC Symbol;Acc:HGNC:14246]	64386
ENSG00000008517.19	168.747	0.444364	0.275131	1.6151	0.106289	0.771718	IL32	interleukin 32 [Source:HGNC Symbol;Acc:HGNC:16830]	9235
ENSG00000008710.20	1391.74	-0.0579537	0.205965	-0.281376	0.778422	0.987571	PKD1	polycystin 1, transient receptor potential channel interacting [Source:HGNC Symbol;Acc:HGNC:9008]	5310
ENSG00000008735.14	104.914	0.409798	0.25318	1.6186	0.105533	0.771318	MAPK8IP2	mitogen-activated protein kinase 8 interacting protein 2 [Source:HGNC Symbol;Acc:HGNC:6883]	23542
ENSG00000008838.21	1108.34	0.0181856	0.0926619	0.196257	0.844409	0.989655	MED24	mediator complex subunit 24 [Source:HGNC Symbol;Acc:HGNC:22963]	9862
ENSG00000008853.18	390.339	-0.0263473	0.141069	-0.186769	0.851841	0.990875	RHOBTB2	Rho related BTB domain containing 2 [Source:HGNC Symbol;Acc:HGNC:18756]	23221
ENSG00000008869.12	2227.36	0.0347344	0.116702	0.297634	0.765982	0.987571	HEATR5B	HEAT repeat containing 5B [Source:HGNC Symbol;Acc:HGNC:29273]	54497
ENSG00000008952.17	2623.46	-0.0361911	0.108849	-0.332488	0.739521	0.987571	SEC62	SEC62 homolog, preprotein translocation factor [Source:HGNC Symbol;Acc:HGNC:11846]	7095
ENSG00000008988.11	9072.01	0.0039648	0.0882732	0.0449151	0.964175	0.999344	RPS20	ribosomal protein S20 [Source:HGNC Symbol;Acc:HGNC:10405]	6224
ENSG00000009307.17	40618	0.0378945	0.0901704	0.420254	0.6743	0.983405	CSDE1	cold shock domain containing E1 [Source:HGNC Symbol;Acc:HGNC:29905]	7812
ENSG00000009335.18	3271.54	0.0520995	0.0767879	0.678486	0.497463	0.960412	UBE3C	ubiquitin protein ligase E3C [Source:HGNC Symbol;Acc:HGNC:16803]	9690
ENSG00000009413.16	4161.5	-0.0489753	0.0881201	-0.555779	0.578362	0.97111	REV3L	REV3 like, DNA directed polymerase zeta catalytic subunit [Source:HGNC Symbol;Acc:HGNC:9968]	5980
ENSG00000009694.13	148.546	0.741969	0.368294	2.01461	0.0439457	0.62234	TENM1	teneurin transmembrane protein 1 [Source:HGNC Symbol;Acc:HGNC:8117]	10178
ENSG00000009709.12	72.3079	-0.101851	0.351293	-0.289933	0.771867	0.987571	PAX7	paired box 7 [Source:HGNC Symbol;Acc:HGNC:8621]	5081
ENSG00000009724.17	1.99649	-0.0545119	1.63767	-0.0332862	0.973446	0.99958	MASP2	MBL associated serine protease 2 [Source:HGNC Symbol;Acc:HGNC:6902]	10747
ENSG00000009765.15	14.4584	0.562238	0.819878	0.685759	0.492865	0.958172	IYD	iodotyrosine deiodinase [Source:HGNC Symbol;Acc:HGNC:21071]	389434
ENSG00000009780.16	598.834	-0.0556929	0.119369	-0.466562	0.640813	0.978561	FAM76A	family with sequence similarity 76 member A [Source:HGNC Symbol;Acc:HGNC:28530]	199870
ENSG00000009790.15	26.8585	0.211522	0.535231	0.395198	0.692696	0.984734	TRAF3IP3	TRAF3 interacting protein 3 [Source:HGNC Symbol;Acc:HGNC:30766]	80342
ENSG00000009830.13	615.55	-0.198776	0.127515	-1.55885	0.119032	0.792787	POMT2	protein O-mannosyltransferase 2 [Source:HGNC Symbol;Acc:HGNC:19743]	29954
ENSG00000009844.16	2150.67	0.219153	0.121144	1.80903	0.0704459	0.713475	VTA1	vesicle trafficking 1 [Source:HGNC Symbol;Acc:HGNC:20954]	51534
ENSG00000009950.16	6.74953	-1.00498	0.970281	-1.03576	0.300315	0.907026	MLXIPL	MLX interacting protein like [Source:HGNC Symbol;Acc:HGNC:12744]	51085
ENSG00000009954.11	5150.33	-0.0521817	0.0748684	-0.696978	0.485816	0.956034	BAZ1B	bromodomain adjacent to zinc finger domain 1B [Source:HGNC Symbol;Acc:HGNC:961]	9031
ENSG00000010017.13	4079.29	-0.0146936	0.0991935	-0.14813	0.88224	0.994351	RANBP9	RAN binding protein 9 [Source:HGNC Symbol;Acc:HGNC:13727]	10048
ENSG00000010030.14	265.636	0.611732	0.246032	2.48639	0.0129045	0.44247	ETV7	ETS variant transcription factor 7 [Source:HGNC Symbol;Acc:HGNC:18160]	51513
ENSG00000010072.16	821.625	0.0753331	0.111367	0.67644	0.498761	0.960645	SPRTN	SprT-like N-terminal domain [Source:HGNC Symbol;Acc:HGNC:25356]	83932
ENSG00000010165.20	1648.36	-0.0374934	0.0906927	-0.413411	0.679305	0.98344	METTL13	methyltransferase 13, eEF1A lysine and N-terminal methyltransferase [Source:HGNC Symbol;Acc:HGNC:24248]	51603
ENSG00000010219.14	59.2268	0.257342	0.324192	0.793793	0.427316	0.942648	DYRK4	dual specificity tyrosine phosphorylation regulated kinase 4 [Source:HGNC Symbol;Acc:HGNC:3095]	8798
ENSG00000010244.19	4950.18	-0.0821777	0.0735533	-1.11725	0.263886	0.895065	ZNF207	zinc finger protein 207 [Source:HGNC Symbol;Acc:HGNC:12998]	7756
ENSG00000010256.11	3712.12	0.232849	0.134873	1.72643	0.0842693	0.737092	UQCRC1	ubiquinol-cytochrome c reductase core protein 1 [Source:HGNC Symbol;Acc:HGNC:12585]	7384
ENSG00000010270.14	278.367	0.186813	0.175454	1.06474	0.286992	0.903421	STARD3NL	STARD3 N-terminal like [Source:HGNC Symbol;Acc:HGNC:19169]	83930
ENSG00000010278.15	5487.94	0.106902	0.0782247	1.36661	0.171749	0.845051	CD9	CD9 molecule [Source:HGNC Symbol;Acc:HGNC:1709]	928
ENSG00000010292.13	3860.88	0.00250581	0.0687421	0.0364524	0.970922	0.99958	NCAPD2	non-SMC condensin I complex subunit D2 [Source:HGNC Symbol;Acc:HGNC:24305]	9918
ENSG00000010295.20	30.44	0.0469567	0.572977	0.0819521	0.934685	0.998336	IFFO1	intermediate filament family orphan 1 [Source:HGNC Symbol;Acc:HGNC:24970]	25900
ENSG00000010310.9	15.6635	0.076659	0.725003	0.105736	0.915792	0.998221	GIPR	gastric inhibitory polypeptide receptor [Source:HGNC Symbol;Acc:HGNC:4271]	2696
ENSG00000010318.22	67.3326	-0.0914268	0.299495	-0.30527	0.760161	0.987571	PHF7	PHD finger protein 7 [Source:HGNC Symbol;Acc:HGNC:18458]	51533
ENSG00000010319.7	114.898	-0.0701039	0.272792	-0.256987	0.797189	0.98838	SEMA3G	semaphorin 3G [Source:HGNC Symbol;Acc:HGNC:30400]	56920
ENSG00000010322.16	1679.44	-0.282477	0.154452	-1.8289	0.0674139	0.70749	NISCH	nischarin [Source:HGNC Symbol;Acc:HGNC:18006]	11188
ENSG00000010327.10	49.6668	0.659137	0.427996	1.54005	0.123547	0.795	STAB1	stabilin 1 [Source:HGNC Symbol;Acc:HGNC:18628]	23166
ENSG00000010361.14	4.75546	-0.4199	1.07979	-0.388873	0.69737	0.985146	FUZ	fuzzy planar cell polarity protein [Source:HGNC Symbol;Acc:HGNC:26219]	80199
ENSG00000010404.18	484.221	0.139062	0.160919	0.864174	0.387492	0.930812	IDS	iduronate 2-sulfatase [Source:HGNC Symbol;Acc:HGNC:5389]	3423
ENSG00000010539.12	472.575	0.108936	0.131122	0.830799	0.406087	0.93973	ZNF200	zinc finger protein 200 [Source:HGNC Symbol;Acc:HGNC:12993]	7752
ENSG00000010610.10	3.76056	0.129315	1.20569	0.107254	0.914587	0.997883	CD4	CD4 molecule [Source:HGNC Symbol;Acc:HGNC:1678]	920
ENSG00000010626.15	173.508	-0.0205953	0.223346	-0.0922126	0.926529	0.998336	LRRC23	leucine rich repeat containing 23 [Source:HGNC Symbol;Acc:HGNC:19138]	10233
ENSG00000010671.17	65.1447	0.603843	0.431253	1.40021	0.161451	0.837865	BTK	Bruton tyrosine kinase [Source:HGNC Symbol;Acc:HGNC:1133]	695
ENSG00000010704.19	398.638	-0.0119516	0.148289	-0.0805965	0.935763	0.998336	HFE	homeostatic iron regulator [Source:HGNC Symbol;Acc:HGNC:4886]	3077
ENSG00000010803.16	2656.12	-0.0477447	0.0801662	-0.595571	0.551462	0.97111	SCMH1	Scm polycomb group protein homolog 1 [Source:HGNC Symbol;Acc:HGNC:19003]	22955
ENSG00000010810.17	582.992	0.233415	0.212628	1.09776	0.272309	0.896409	FYN	FYN proto-oncogene, Src family tyrosine kinase [Source:HGNC Symbol;Acc:HGNC:4037]	2534
ENSG00000010818.10	3961.36	-0.0211589	0.0885618	-0.238917	0.81117	0.989257	HIVEP2	HIVEP zinc finger 2 [Source:HGNC Symbol;Acc:HGNC:4921]	3097
ENSG00000010932.17	30.3887	-0.771077	0.453962	-1.69855	0.0894045	0.7476	FMO1	flavin containing dimethylaniline monoxygenase 1 [Source:HGNC Symbol;Acc:HGNC:3769]	2326
ENSG00000011007.13	4835.54	0.0905156	0.0721672	1.25425	0.209752	0.881481	ELOA	elongin A [Source:HGNC Symbol;Acc:HGNC:11620]	6924
ENSG00000011009.11	2965.65	0.0493141	0.0813	0.60657	0.544136	0.970599	LYPLA2	lysophospholipase 2 [Source:HGNC Symbol;Acc:HGNC:6738]	11313
ENSG00000011021.23	292.842	-0.244503	0.21366	-1.14435	0.252477	0.891558	CLCN6	chloride voltage-gated channel 6 [Source:HGNC Symbol;Acc:HGNC:2024]	1185
ENSG00000011028.14	663.273	0.269876	0.190992	1.41303	0.157648	0.837865	MRC2	mannose receptor C type 2 [Source:HGNC Symbol;Acc:HGNC:16875]	9902
ENSG00000011052.21	2.64808	0.565999	1.47294	0.384265	0.700782	0.985682	NME1-NME2	NME1-NME2 readthrough [Source:HGNC Symbol;Acc:HGNC:33531]	654364
ENSG00000011083.9	8.65479	-1.10619	0.823773	-1.34284	0.179324	0.849821	SLC6A7	solute carrier family 6 member 7 [Source:HGNC Symbol;Acc:HGNC:11054]	6534
ENSG00000011105.14	1885.94	0.0916183	0.0862397	1.06237	0.288068	0.903421	TSPAN9	tetraspanin 9 [Source:HGNC Symbol;Acc:HGNC:21640]	10867
ENSG00000011114.15	872.783	-0.0567586	0.122002	-0.465226	0.641769	0.978561	BTBD7	BTB domain containing 7 [Source:HGNC Symbol;Acc:HGNC:18269]	55727
ENSG00000011132.12	280.493	0.0939497	0.168154	0.558713	0.576358	0.97111	APBA3	amyloid beta precursor protein binding family A member 3 [Source:HGNC Symbol;Acc:HGNC:580]	9546
ENSG00000011143.19	187.887	-0.022014	0.200098	-0.110016	0.912397	0.997173	MKS1	MKS transition zone complex subunit 1 [Source:HGNC Symbol;Acc:HGNC:7121]	54903
ENSG00000011198.10	1705.72	0.0132228	0.110547	0.119612	0.90479	0.995869	ABHD5	abhydrolase domain containing 5, lysophosphatidic acid acyltransferase [Source:HGNC Symbol;Acc:HGNC:21396]	51099
ENSG00000011201.12	335.121	0.720384	0.309169	2.33006	0.0198028	0.48483	ANOS1	anosmin 1 [Source:HGNC Symbol;Acc:HGNC:6211]	3730
ENSG00000011243.19	1584.37	-0.222298	0.126881	-1.75202	0.0797699	0.731399	AKAP8L	A-kinase anchoring protein 8 like [Source:HGNC Symbol;Acc:HGNC:29857]	26993
ENSG00000011258.16	913.057	-0.193126	0.101114	-1.90997	0.0561365	0.670591	MBTD1	mbt domain containing 1 [Source:HGNC Symbol;Acc:HGNC:19866]	54799
ENSG00000011260.14	1079.09	0.0657905	0.101121	0.65061	0.515298	0.965411	UTP18	UTP18 small subunit processome component [Source:HGNC Symbol;Acc:HGNC:24274]	51096
ENSG00000011275.19	2496.28	0.0177926	0.0832237	0.213793	0.830709	0.989655	RNF216	ring finger protein 216 [Source:HGNC Symbol;Acc:HGNC:21698]	54476
ENSG00000011295.16	1754.96	0.0550096	0.114273	0.481387	0.630242	0.978511	TTC19	tetratricopeptide repeat domain 19 [Source:HGNC Symbol;Acc:HGNC:26006]	54902
ENSG00000011304.22	7092.61	-0.0222224	0.0621051	-0.357819	0.720479	0.986019	PTBP1	polypyrimidine tract binding protein 1 [Source:HGNC Symbol;Acc:HGNC:9583]	5725
ENSG00000011332.22	43.6704	0.30129	0.429757	0.70107	0.483259	0.955888	DPF1	double PHD fingers 1 [Source:HGNC Symbol;Acc:HGNC:20225]	8193
ENSG00000011347.10	3574.98	-0.0487605	0.0825755	-0.590496	0.554858	0.97111	SYT7	synaptotagmin 7 [Source:HGNC Symbol;Acc:HGNC:11514]	9066
ENSG00000011376.12	737.365	-0.0180398	0.118739	-0.151928	0.879244	0.994351	LARS2	leucyl-tRNA synthetase 2, mitochondrial [Source:HGNC Symbol;Acc:HGNC:17095]	23395
ENSG00000011405.14	4605.49	0.0138078	0.0673546	0.205002	0.83757	0.989655	PIK3C2A	phosphatidylinositol-4-phosphate 3-kinase catalytic subunit type 2 alpha [Source:HGNC Symbol;Acc:HGNC:8971]	5286
ENSG00000011422.12	1601.9	0.136219	0.116003	1.17427	0.240285	0.885419	PLAUR	plasminogen activator, urokinase receptor [Source:HGNC Symbol;Acc:HGNC:9053]	5329
ENSG00000011426.11	9091.42	0.168876	0.0752884	2.24306	0.0248931	0.517829	ANLN	anillin actin binding protein [Source:HGNC Symbol;Acc:HGNC:14082]	54443
ENSG00000011451.21	1369.88	-0.0371597	0.109859	-0.33825	0.735175	0.987398	WIZ	WIZ zinc finger [Source:HGNC Symbol;Acc:HGNC:30917]	58525
ENSG00000011454.18	1996.55	-0.0548812	0.0911399	-0.602165	0.547065	0.970599	RABGAP1	RAB GTPase activating protein 1 [Source:HGNC Symbol;Acc:HGNC:17155]	23637
ENSG00000011478.13	420.208	-0.106602	0.14184	-0.751562	0.452315	0.947965	QPCTL	glutaminyl-peptide cyclotransferase like [Source:HGNC Symbol;Acc:HGNC:25952]	54814
ENSG00000011485.15	1955.66	-0.0277794	0.09238	-0.300708	0.763637	0.987571	PPP5C	protein phosphatase 5 catalytic subunit [Source:HGNC Symbol;Acc:HGNC:9322]	5536
ENSG00000011523.14	487.019	-0.0921925	0.123706	-0.745256	0.456117	0.94891	CEP68	centrosomal protein 68 [Source:HGNC Symbol;Acc:HGNC:29076]	23177
ENSG00000011566.15	2409.48	0.0705502	0.0883231	0.798774	0.424421	0.942648	MAP4K3	mitogen-activated protein kinase kinase kinase kinase 3 [Source:HGNC Symbol;Acc:HGNC:6865]	8491
ENSG00000011638.11	787.308	0.00547328	0.113449	0.0482444	0.961521	0.999344	LDAF1	lipid droplet assembly factor 1 [Source:HGNC Symbol;Acc:HGNC:30136]	57146
ENSG00000011677.13	952.274	0.110824	0.113159	0.979371	0.327397	0.918997	GABRA3	gamma-aminobutyric acid type A receptor subunit alpha3 [Source:HGNC Symbol;Acc:HGNC:4077]	2556
ENSG00000012048.23	1552.27	0.0388751	0.0943657	0.411962	0.680367	0.98344	BRCA1	BRCA1 DNA repair associated [Source:HGNC Symbol;Acc:HGNC:1100]	672
ENSG00000012061.16	1836.97	-0.0516359	0.0904495	-0.570881	0.56808	0.97111	ERCC1	ERCC excision repair 1, endonuclease non-catalytic subunit [Source:HGNC Symbol;Acc:HGNC:3433]	2067
ENSG00000012124.17	22.1048	-0.470737	0.626863	-0.750941	0.452688	0.947965	CD22	CD22 molecule [Source:HGNC Symbol;Acc:HGNC:1643]	933
ENSG00000012171.20	144.187	0.0096393	0.226744	0.0425119	0.966091	0.999344	SEMA3B	semaphorin 3B [Source:HGNC Symbol;Acc:HGNC:10724]	7869
ENSG00000012174.12	424.881	0.186258	0.182654	1.01973	0.307857	0.908655	MBTPS2	membrane bound transcription factor peptidase, site 2 [Source:HGNC Symbol;Acc:HGNC:15455]	51360
ENSG00000012211.13	223.171	0.287097	0.186361	1.54054	0.123428	0.794843	PRICKLE3	prickle planar cell polarity protein 3 [Source:HGNC Symbol;Acc:HGNC:6645]	4007
ENSG00000012223.13	7.63398	-0.190796	1.26333	-0.151026	0.879955	0.994351	LTF	lactotransferrin [Source:HGNC Symbol;Acc:HGNC:6720]	4057
ENSG00000012232.9	1972.68	0.0882369	0.0821884	1.07359	0.283005	0.903421	EXTL3	exostosin like glycosyltransferase 3 [Source:HGNC Symbol;Acc:HGNC:3518]	2137
ENSG00000012660.14	4970.75	0.0440156	0.11558	0.380825	0.703333	0.985682	ELOVL5	ELOVL fatty acid elongase 5 [Source:HGNC Symbol;Acc:HGNC:21308]	60481
ENSG00000012779.12	54.1039	0.108108	0.422166	0.25608	0.797889	0.98838	ALOX5	arachidonate 5-lipoxygenase [Source:HGNC Symbol;Acc:HGNC:435]	240
ENSG00000012817.16	12.6255	0.253214	0.780645	0.324365	0.745662	0.987571	KDM5D	lysine demethylase 5D [Source:HGNC Symbol;Acc:HGNC:11115]	8284
ENSG00000012822.16	801.791	-0.203123	0.144434	-1.40634	0.159623	0.837865	CALCOCO1	calcium binding and coiled-coil domain 1 [Source:HGNC Symbol;Acc:HGNC:29306]	57658
ENSG00000012963.15	490.195	0.13259	0.137409	0.964929	0.33458	0.919596	UBR7	ubiquitin protein ligase E3 component n-recognin 7 [Source:HGNC Symbol;Acc:HGNC:20344]	55148
ENSG00000012983.12	1907.57	-0.0623238	0.0891956	-0.698732	0.48472	0.956034	MAP4K5	mitogen-activated protein kinase kinase kinase kinase 5 [Source:HGNC Symbol;Acc:HGNC:6867]	11183
ENSG00000013016.16	105.171	0.44605	0.269123	1.65742	0.0974344	0.762734	EHD3	EH domain containing 3 [Source:HGNC Symbol;Acc:HGNC:3244]	30845
ENSG00000013275.8	2133.59	0.112267	0.0939107	1.19546	0.231906	0.884394	PSMC4	proteasome 26S subunit, ATPase 4 [Source:HGNC Symbol;Acc:HGNC:9551]	5704
ENSG00000013288.9	609.141	0.0727221	0.155781	0.466823	0.640627	0.978561	MAN2B2	mannosidase alpha class 2B member 2 [Source:HGNC Symbol;Acc:HGNC:29623]	23324
ENSG00000013297.12	46.2263	-0.144538	0.42492	-0.340154	0.73374	0.987398	CLDN11	claudin 11 [Source:HGNC Symbol;Acc:HGNC:8514]	5010
ENSG00000013306.16	2789.48	0.117948	0.0818489	1.44104	0.149572	0.831044	SLC25A39	solute carrier family 25 member 39 [Source:HGNC Symbol;Acc:HGNC:24279]	51629
ENSG00000013364.19	2627.8	0.238702	0.0911425	2.619	0.00881889	0.372226	MVP	major vault protein [Source:HGNC Symbol;Acc:HGNC:7531]	9961
ENSG00000013374.17	1569.25	0.0918954	0.0845633	1.08671	0.277167	0.901021	NUB1	negative regulator of ubiquitin like proteins 1 [Source:HGNC Symbol;Acc:HGNC:17623]	51667
ENSG00000013375.16	3716.78	0.233601	0.133674	1.74754	0.080544	0.733632	PGM3	phosphoglucomutase 3 [Source:HGNC Symbol;Acc:HGNC:8907]	5238
ENSG00000013392.8	302.589	0.0690583	0.194815	0.354481	0.722979	0.986272	RWDD2A	RWD domain containing 2A [Source:HGNC Symbol;Acc:HGNC:21385]	112611
ENSG00000013441.17	1394.33	-0.828954	0.198404	-4.17811	2.93935e-05	0.0144581	CLK1	CDC like kinase 1 [Source:HGNC Symbol;Acc:HGNC:2068]	1195
ENSG00000013503.10	518.479	-0.0347107	0.126256	-0.274923	0.783376	0.987571	POLR3B	RNA polymerase III subunit B [Source:HGNC Symbol;Acc:HGNC:30348]	55703
ENSG00000013523.11	318.564	-0.050909	0.154545	-0.329413	0.741843	0.987571	ANGEL1	angel homolog 1 [Source:HGNC Symbol;Acc:HGNC:19961]	23357
ENSG00000013561.18	2584.67	0.122668	0.103732	1.18254	0.236992	0.884516	RNF14	ring finger protein 14 [Source:HGNC Symbol;Acc:HGNC:10058]	9604
ENSG00000013563.14	1713.72	0.0617204	0.109336	0.564502	0.572413	0.97111	DNASE1L1	deoxyribonuclease 1 like 1 [Source:HGNC Symbol;Acc:HGNC:2957]	1774
ENSG00000013573.17	657.982	-0.20288	0.191265	-1.06073	0.288813	0.904313	DDX11	DEAD/H-box helicase 11 [Source:HGNC Symbol;Acc:HGNC:2736]	1663
ENSG00000013583.10	236.657	-0.0951033	0.184254	-0.516153	0.605748	0.974811	HEBP1	heme binding protein 1 [Source:HGNC Symbol;Acc:HGNC:17176]	50865
ENSG00000013588.9	3142.45	-0.0287999	0.142056	-0.202736	0.839341	0.989655	GPRC5A	G protein-coupled receptor class C group 5 member A [Source:HGNC Symbol;Acc:HGNC:9836]	9052
ENSG00000013619.15	540.294	-0.492322	0.240187	-2.04974	0.0403896	0.602996	MAMLD1	mastermind like domain containing 1 [Source:HGNC Symbol;Acc:HGNC:2568]	10046
ENSG00000013725.14	113.478	-0.259969	0.279668	-0.929564	0.352597	0.927182	CD6	CD6 molecule [Source:HGNC Symbol;Acc:HGNC:1691]	923
ENSG00000013810.21	1197.68	-0.0128694	0.105803	-0.121635	0.903188	0.995869	TACC3	transforming acidic coiled-coil containing protein 3 [Source:HGNC Symbol;Acc:HGNC:11524]	10460
ENSG00000014123.10	1953.07	0.143496	0.127831	1.12255	0.261631	0.894735	UFL1	UFM1 specific ligase 1 [Source:HGNC Symbol;Acc:HGNC:23039]	23376
ENSG00000014138.9	243.885	-0.0532019	0.171836	-0.309608	0.756859	0.987571	POLA2	DNA polymerase alpha 2, accessory subunit [Source:HGNC Symbol;Acc:HGNC:30073]	23649
ENSG00000014164.7	189.998	-0.191786	0.226685	-0.846046	0.397527	0.935716	ZC3H3	zinc finger CCCH-type containing 3 [Source:HGNC Symbol;Acc:HGNC:28972]	23144
ENSG00000014216.16	12508.6	0.0313276	0.0602786	0.519713	0.603264	0.974122	CAPN1	calpain 1 [Source:HGNC Symbol;Acc:HGNC:1476]	823
ENSG00000014257.16	94.4158	0.137748	0.286766	0.480348	0.63098	0.978511	ACP3	acid phosphatase 3 [Source:HGNC Symbol;Acc:HGNC:125]	55
ENSG00000014641.21	6073.95	0.1489	0.121931	1.22118	0.222016	0.881481	MDH1	malate dehydrogenase 1 [Source:HGNC Symbol;Acc:HGNC:6970]	4190
ENSG00000014824.14	3060.11	0.103851	0.0970688	1.06987	0.28468	0.903421	SLC30A9	solute carrier family 30 member 9 [Source:HGNC Symbol;Acc:HGNC:1329]	10463
ENSG00000014914.21	309.971	-0.00717079	0.161332	-0.0444474	0.964548	0.999344	MTMR11	myotubularin related protein 11 [Source:HGNC Symbol;Acc:HGNC:24307]	10903
ENSG00000014919.13	554.211	0.0653258	0.122451	0.533486	0.593697	0.972646	COX15	cytochrome c oxidase assembly homolog COX15 [Source:HGNC Symbol;Acc:HGNC:2263]	1355
ENSG00000015133.20	1708.82	-0.119611	0.124168	-0.963306	0.335394	0.919596	CCDC88C	coiled-coil domain containing 88C [Source:HGNC Symbol;Acc:HGNC:19967]	440193
ENSG00000015153.15	428.401	0.0650083	0.131336	0.494979	0.620615	0.978366	YAF2	YY1 associated factor 2 [Source:HGNC Symbol;Acc:HGNC:17363]	10138
ENSG00000015171.20	3688.39	0.00717524	0.116911	0.0613734	0.951062	0.998682	ZMYND11	zinc finger MYND-type containing 11 [Source:HGNC Symbol;Acc:HGNC:16966]	10771
ENSG00000015285.11	16.2152	0.4541	0.657564	0.69058	0.48983	0.95772	WAS	WASP actin nucleation promoting factor [Source:HGNC Symbol;Acc:HGNC:12731]	7454
ENSG00000015475.19	2594.42	0.252109	0.0951065	2.6508	0.00803002	0.355275	BID	BH3 interacting domain death agonist [Source:HGNC Symbol;Acc:HGNC:1050]	637
ENSG00000015479.20	256.776	-0.821207	0.349196	-2.35171	0.0186874	0.479916	MATR3	matrin 3 [Source:HGNC Symbol;Acc:HGNC:6912]	9782
ENSG00000015520.15	2.53735	1.0675	1.55002	0.688701	0.491012	0.957813	NPC1L1	NPC1 like intracellular cholesterol transporter 1 [Source:HGNC Symbol;Acc:HGNC:7898]	29881
ENSG00000015532.10	775.541	0.0203177	0.112688	0.1803	0.856917	0.991625	XYLT2	xylosyltransferase 2 [Source:HGNC Symbol;Acc:HGNC:15517]	64132
ENSG00000015568.13	994.147	-0.17836	0.146305	-1.2191	0.222808	0.881481	RGPD5	RANBP2 like and GRIP domain containing 5 [Source:HGNC Symbol;Acc:HGNC:32418]	84220
ENSG00000015676.18	3287.39	0.0271515	0.0754186	0.36001	0.71884	0.986019	NUDCD3	NudC domain containing 3 [Source:HGNC Symbol;Acc:HGNC:22208]	23386
ENSG00000016391.11	657.035	-0.374295	0.149463	-2.50427	0.0122704	0.437583	CHDH	choline dehydrogenase [Source:HGNC Symbol;Acc:HGNC:24288]	55349
ENSG00000016402.14	496.852	0.520566	0.540961	0.962299	0.335899	0.919596	IL20RA	interleukin 20 receptor subunit alpha [Source:HGNC Symbol;Acc:HGNC:6003]	53832
ENSG00000016602.9	26.6466	-0.315365	0.594611	-0.530372	0.595854	0.972808	CLCA4	chloride channel accessory 4 [Source:HGNC Symbol;Acc:HGNC:2018]	22802
ENSG00000016864.19	624	-0.000858687	0.11764	-0.00729928	0.994176	0.99958	GLT8D1	glycosyltransferase 8 domain containing 1 [Source:HGNC Symbol;Acc:HGNC:24870]	55830
ENSG00000017260.20	4812.49	0.0673237	0.0696035	0.967246	0.333421	0.919596	ATP2C1	ATPase secretory pathway Ca2+ transporting 1 [Source:HGNC Symbol;Acc:HGNC:13211]	27032
ENSG00000017427.17	84.5041	-0.103018	0.36935	-0.278916	0.780309	0.987571	IGF1	insulin like growth factor 1 [Source:HGNC Symbol;Acc:HGNC:5464]	3479
ENSG00000017483.16	7.28091	0.0392544	0.909085	0.0431801	0.965558	0.999344	SLC38A5	solute carrier family 38 member 5 [Source:HGNC Symbol;Acc:HGNC:18070]	92745
ENSG00000017797.13	8652.35	0.030035	0.0832529	0.360769	0.718272	0.986019	RALBP1	ralA binding protein 1 [Source:HGNC Symbol;Acc:HGNC:9841]	10928
ENSG00000018189.13	1130.47	-0.140241	0.136142	-1.03012	0.302956	0.907026	RUFY3	RUN and FYVE domain containing 3 [Source:HGNC Symbol;Acc:HGNC:30285]	22902
ENSG00000018280.17	11.6284	0.0872455	0.727522	0.119921	0.904545	0.995869	SLC11A1	solute carrier family 11 member 1 [Source:HGNC Symbol;Acc:HGNC:10907]	6556
ENSG00000018408.15	3188.3	-0.0606047	0.118195	-0.512753	0.608124	0.976358	WWTR1	WW domain containing transcription regulator 1 [Source:HGNC Symbol;Acc:HGNC:24042]	25937
ENSG00000018510.18	2562.42	0.000623813	0.0887486	0.00702899	0.994392	0.99958	AGPS	alkylglycerone phosphate synthase [Source:HGNC Symbol;Acc:HGNC:327]	8540
ENSG00000018610.15	1434.06	-0.115791	0.0979983	-1.18156	0.237379	0.884516	STEEP1	STING1 ER exit protein 1 [Source:HGNC Symbol;Acc:HGNC:26239]	63932
ENSG00000018625.15	94.5823	-1.45671	1.44316	-1.00939	0.312788	0.912823	ATP1A2	ATPase Na+/K+ transporting subunit alpha 2 [Source:HGNC Symbol;Acc:HGNC:800]	477
ENSG00000018699.13	753.418	0.18057	0.147026	1.22814	0.219393	0.881481	TTC27	tetratricopeptide repeat domain 27 [Source:HGNC Symbol;Acc:HGNC:25986]	55622
ENSG00000018869.18	174.06	0.00519859	0.199433	0.0260669	0.979204	0.99958	ZNF582	zinc finger protein 582 [Source:HGNC Symbol;Acc:HGNC:26421]	147948
ENSG00000019144.20	1879.31	-0.214662	0.120713	-1.77828	0.0753575	0.723469	PHLDB1	pleckstrin homology like domain family B member 1 [Source:HGNC Symbol;Acc:HGNC:23697]	23187
ENSG00000019169.11	40.673	0.637479	0.479535	1.32937	0.183726	0.852797	MARCO	macrophage receptor with collagenous structure [Source:HGNC Symbol;Acc:HGNC:6895]	8685
ENSG00000019186.10	156.69	0.310902	0.347563	0.894518	0.371045	0.928964	CYP24A1	cytochrome P450 family 24 subfamily A member 1 [Source:HGNC Symbol;Acc:HGNC:2602]	1591
ENSG00000019485.14	88.4632	-0.29398	0.302416	-0.972104	0.330999	0.919596	PRDM11	PR/SET domain 11 [Source:HGNC Symbol;Acc:HGNC:13996]	56981
ENSG00000019505.8	1.95864	1.32349	1.96888	0.672205	0.501453	0.961149	SYT13	synaptotagmin 13 [Source:HGNC Symbol;Acc:HGNC:14962]	57586
ENSG00000019549.13	5.54048	0.414028	1.10515	0.374635	0.707932	0.986019	SNAI2	snail family transcriptional repressor 2 [Source:HGNC Symbol;Acc:HGNC:11094]	6591
ENSG00000019582.17	78.5572	0.513434	0.64421	0.796998	0.425452	0.942648	CD74	CD74 molecule [Source:HGNC Symbol;Acc:HGNC:1697]	972
ENSG00000019991.18	59.5389	0.111771	0.341296	0.32749	0.743297	0.987571	HGF	hepatocyte growth factor [Source:HGNC Symbol;Acc:HGNC:4893]	3082
ENSG00000019995.6	2020.08	0.021955	0.079668	0.275581	0.78287	0.987571	ZRANB1	zinc finger RANBP2-type containing 1 [Source:HGNC Symbol;Acc:HGNC:18224]	54764
ENSG00000020129.16	990.743	0.0432355	0.102913	0.420116	0.674401	0.983405	NCDN	neurochondrin [Source:HGNC Symbol;Acc:HGNC:17597]	23154
ENSG00000020181.18	63.5623	0.456489	0.382614	1.19308	0.232838	0.884394	ADGRA2	adhesion G protein-coupled receptor A2 [Source:HGNC Symbol;Acc:HGNC:17849]	25960
ENSG00000020256.20	953.156	0.0970264	0.101994	0.951295	0.341455	0.92309	ZFP64	ZFP64 zinc finger protein [Source:HGNC Symbol;Acc:HGNC:15940]	55734
ENSG00000020426.11	662.615	-0.025689	0.1095	-0.234603	0.814517	0.989414	MNAT1	MNAT1 component of CDK activating kinase [Source:HGNC Symbol;Acc:HGNC:7181]	4331
ENSG00000020577.14	886.428	0.00283248	0.192442	0.0147186	0.988257	0.99958	SAMD4A	sterile alpha motif domain containing 4A [Source:HGNC Symbol;Acc:HGNC:23023]	23034
ENSG00000020633.19	937.934	0.14132	0.116754	1.21041	0.226122	0.881638	RUNX3	RUNX family transcription factor 3 [Source:HGNC Symbol;Acc:HGNC:10473]	864
ENSG00000020922.13	983.844	-0.0146873	0.108045	-0.135938	0.891871	0.994946	MRE11	MRE11 homolog, double strand break repair nuclease [Source:HGNC Symbol;Acc:HGNC:7230]	4361
ENSG00000021300.14	583.026	-0.384991	0.202708	-1.89923	0.0575338	0.677973	PLEKHB1	pleckstrin homology domain containing B1 [Source:HGNC Symbol;Acc:HGNC:19079]	58473
ENSG00000021355.13	2782.95	0.254741	0.109713	2.32189	0.0202389	0.48483	SERPINB1	serpin family B member 1 [Source:HGNC Symbol;Acc:HGNC:3311]	1992
ENSG00000021488.13	10.6604	0.238641	0.837116	0.285075	0.775587	0.987571	SLC7A9	solute carrier family 7 member 9 [Source:HGNC Symbol;Acc:HGNC:11067]	11136
ENSG00000021574.13	2612.81	0.0625166	0.105337	0.593493	0.552851	0.97111	SPAST	spastin [Source:HGNC Symbol;Acc:HGNC:11233]	6683
ENSG00000021762.20	1189.56	0.117108	0.106081	1.10394	0.269619	0.896023	OSBPL5	oxysterol binding protein like 5 [Source:HGNC Symbol;Acc:HGNC:16392]	114879
ENSG00000021776.11	2028.56	0.0693929	0.0900283	0.77079	0.440831	0.943717	AQR	aquarius intron-binding spliceosomal factor [Source:HGNC Symbol;Acc:HGNC:29513]	9716
ENSG00000022267.19	402.493	-1.02554	0.646615	-1.58602	0.112735	0.782372	FHL1	four and a half LIM domains 1 [Source:HGNC Symbol;Acc:HGNC:3702]	2273
ENSG00000022277.13	1981.82	0.0963294	0.0886934	1.08609	0.277437	0.901232	RTF2	replication termination factor 2 [Source:HGNC Symbol;Acc:HGNC:15890]	51507
ENSG00000022556.16	342.352	0.0866527	0.150115	0.577243	0.563775	0.97111	NLRP2	NLR family pyrin domain containing 2 [Source:HGNC Symbol;Acc:HGNC:22948]	55655
ENSG00000022567.10	438.88	-0.0398584	0.168518	-0.236523	0.813027	0.989257	SLC45A4	solute carrier family 45 member 4 [Source:HGNC Symbol;Acc:HGNC:29196]	57210
ENSG00000022840.17	3088.56	0.00425532	0.0852422	0.0499204	0.960186	0.999344	RNF10	ring finger protein 10 [Source:HGNC Symbol;Acc:HGNC:10055]	9921
ENSG00000022976.16	265.713	-0.189154	0.183222	-1.03238	0.301896	0.907026	ZNF839	zinc finger protein 839 [Source:HGNC Symbol;Acc:HGNC:20345]	55778
ENSG00000023041.12	1268.81	-0.152068	0.0952917	-1.59582	0.110529	0.781243	ZDHHC6	zinc finger DHHC-type palmitoyltransferase 6 [Source:HGNC Symbol;Acc:HGNC:19160]	64429
ENSG00000023171.20	132.688	0.309117	0.293077	1.05473	0.291548	0.905608	GRAMD1B	GRAM domain containing 1B [Source:HGNC Symbol;Acc:HGNC:29214]	57476
ENSG00000023191.17	1196.27	-0.0271674	0.0939755	-0.28909	0.772512	0.987571	RNH1	ribonuclease/angiogenin inhibitor 1 [Source:HGNC Symbol;Acc:HGNC:10074]	6050
ENSG00000023228.14	2358.46	-0.131698	0.0970528	-1.35697	0.174791	0.848977	NDUFS1	NADH:ubiquinone oxidoreductase core subunit S1 [Source:HGNC Symbol;Acc:HGNC:7707]	4719
ENSG00000023287.13	3364.31	0.0104375	0.101579	0.102752	0.91816	0.998336	RB1CC1	RB1 inducible coiled-coil 1 [Source:HGNC Symbol;Acc:HGNC:15574]	9821
ENSG00000023318.9	1900.42	0.0113204	0.113278	0.0999347	0.920396	0.998336	ERP44	endoplasmic reticulum protein 44 [Source:HGNC Symbol;Acc:HGNC:18311]	23071
ENSG00000023330.15	1318.65	0.011968	0.11921	0.100394	0.920031	0.998336	ALAS1	5'-aminolevulinate synthase 1 [Source:HGNC Symbol;Acc:HGNC:396]	211
ENSG00000023445.16	8287.83	0.233067	0.0756792	3.07967	0.00207233	0.205564	BIRC3	baculoviral IAP repeat containing 3 [Source:HGNC Symbol;Acc:HGNC:591]	330
ENSG00000023516.9	2294.33	-0.00360014	0.0813551	-0.0442522	0.964703	0.999344	AKAP11	A-kinase anchoring protein 11 [Source:HGNC Symbol;Acc:HGNC:369]	11215
ENSG00000023572.10	597.356	0.0433284	0.124542	0.347902	0.727914	0.986272	GLRX2	glutaredoxin 2 [Source:HGNC Symbol;Acc:HGNC:16065]	51022
ENSG00000023608.5	207.071	0.0713037	0.197528	0.36098	0.718114	0.986019	SNAPC1	small nuclear RNA activating complex polypeptide 1 [Source:HGNC Symbol;Acc:HGNC:11134]	6617
ENSG00000023697.13	942.69	0.0266055	0.130673	0.203604	0.838663	0.989655	DERA	deoxyribose-phosphate aldolase [Source:HGNC Symbol;Acc:HGNC:24269]	51071
ENSG00000023734.11	3494.45	0.0671994	0.0952104	0.705799	0.480313	0.955826	STRAP	serine/threonine kinase receptor associated protein [Source:HGNC Symbol;Acc:HGNC:30796]	11171
ENSG00000023839.12	46.4774	0.596032	0.597851	0.996957	0.318785	0.915278	ABCC2	ATP binding cassette subfamily C member 2 [Source:HGNC Symbol;Acc:HGNC:53]	1244
ENSG00000023892.11	84.5918	0.0858505	0.304035	0.28237	0.77766	0.987571	DEF6	DEF6 guanine nucleotide exchange factor [Source:HGNC Symbol;Acc:HGNC:2760]	50619
ENSG00000023902.14	798.479	0.194369	0.1558	1.24756	0.212193	0.881481	PLEKHO1	pleckstrin homology domain containing O1 [Source:HGNC Symbol;Acc:HGNC:24310]	51177
ENSG00000023909.10	1552.77	0.250072	0.105858	2.36234	0.0181598	0.478483	GCLM	glutamate-cysteine ligase modifier subunit [Source:HGNC Symbol;Acc:HGNC:4312]	2730
ENSG00000024048.11	4064.8	-0.00386533	0.0966073	-0.0400108	0.968085	0.99958	UBR2	ubiquitin protein ligase E3 component n-recognin 2 [Source:HGNC Symbol;Acc:HGNC:21289]	23304
ENSG00000024422.12	94.0885	-0.254462	0.283131	-0.898743	0.36879	0.928964	EHD2	EH domain containing 2 [Source:HGNC Symbol;Acc:HGNC:3243]	30846
ENSG00000024526.17	3322.68	0.211412	0.0797454	2.65109	0.00802319	0.355275	DEPDC1	DEP domain containing 1 [Source:HGNC Symbol;Acc:HGNC:22949]	55635
ENSG00000024862.18	317.816	0.13155	0.178432	0.737257	0.460966	0.949617	CCDC28A	coiled-coil domain containing 28A [Source:HGNC Symbol;Acc:HGNC:21098]	25901
ENSG00000025039.15	1029.86	0.206939	0.126989	1.62958	0.103191	0.769055	RRAGD	Ras related GTP binding D [Source:HGNC Symbol;Acc:HGNC:19903]	58528
ENSG00000025156.13	880.551	0.0518533	0.148109	0.350103	0.726261	0.986272	HSF2	heat shock transcription factor 2 [Source:HGNC Symbol;Acc:HGNC:5225]	3298
ENSG00000025293.17	1940.62	0.0449415	0.0828797	0.542249	0.587647	0.972159	PHF20	PHD finger protein 20 [Source:HGNC Symbol;Acc:HGNC:16098]	51230
ENSG00000025423.11	103.558	-0.316596	0.326037	-0.971042	0.331528	0.919596	HSD17B6	hydroxysteroid 17-beta dehydrogenase 6 [Source:HGNC Symbol;Acc:HGNC:23316]	8630
ENSG00000025434.19	543.67	-0.0742717	0.152535	-0.486915	0.626319	0.978366	NR1H3	nuclear receptor subfamily 1 group H member 3 [Source:HGNC Symbol;Acc:HGNC:7966]	10062
ENSG00000025708.14	1240.6	0.268126	0.124289	2.15728	0.0309838	0.553176	TYMP	thymidine phosphorylase [Source:HGNC Symbol;Acc:HGNC:3148]	1890
ENSG00000025770.19	2279	-0.0438286	0.119196	-0.367701	0.713096	0.986019	NCAPH2	non-SMC condensin II complex subunit H2 [Source:HGNC Symbol;Acc:HGNC:25071]	29781
ENSG00000025772.8	1065.31	0.005979	0.109718	0.054494	0.956542	0.999128	TOMM34	translocase of outer mitochondrial membrane 34 [Source:HGNC Symbol;Acc:HGNC:15746]	10953
ENSG00000025796.14	2888.24	-0.0590957	0.101163	-0.584162	0.559111	0.97111	SEC63	SEC63 homolog, protein translocation regulator [Source:HGNC Symbol;Acc:HGNC:21082]	11231
ENSG00000025800.14	7204.33	0.00912506	0.0703408	0.129726	0.896783	0.995397	KPNA6	karyopherin subunit alpha 6 [Source:HGNC Symbol;Acc:HGNC:6399]	23633
ENSG00000026025.16	36778.7	-0.135292	0.172	-0.786585	0.431525	0.942648	VIM	vimentin [Source:HGNC Symbol;Acc:HGNC:12692]	7431
ENSG00000026036.22	30.659	-0.96862	0.685589	-1.41283	0.157706	0.837865	RTEL1-TNFRSF6B	RTEL1-TNFRSF6B readthrough _NMD candidate_ [Source:HGNC Symbol;Acc:HGNC:44095]	100533107
ENSG00000026103.23	251.331	0.572665	0.297237	1.92663	0.0540258	0.65999	FAS	Fas cell surface death receptor [Source:HGNC Symbol;Acc:HGNC:11920]	355
ENSG00000026297.17	174.796	0.215969	0.264603	0.816202	0.414384	0.941168	RNASET2	ribonuclease T2 [Source:HGNC Symbol;Acc:HGNC:21686]	8635
ENSG00000026508.21	28393.2	-0.0471252	0.0807973	-0.583252	0.559724	0.97111	CD44	CD44 molecule _Indian blood group_ [Source:HGNC Symbol;Acc:HGNC:1681]	960
ENSG00000026559.14	493.695	-0.0565472	0.14849	-0.380815	0.70334	0.985682	KCNG1	potassium voltage-gated channel modifier subfamily G member 1 [Source:HGNC Symbol;Acc:HGNC:6248]	3755
ENSG00000026652.15	35.3247	-1.99455	0.636369	-3.13427	0.00172284	0.187096	AGPAT4	1-acylglycerol-3-phosphate O-acyltransferase 4 [Source:HGNC Symbol;Acc:HGNC:20885]	56895
ENSG00000026751.17	25.6775	0.786887	0.511909	1.53716	0.124254	0.797168	SLAMF7	SLAM family member 7 [Source:HGNC Symbol;Acc:HGNC:21394]	57823
ENSG00000026950.17	1455.7	-0.0650916	0.138333	-0.470541	0.637969	0.978511	BTN3A1	butyrophilin subfamily 3 member A1 [Source:HGNC Symbol;Acc:HGNC:1138]	11119
ENSG00000027001.10	440.886	-0.0843075	0.164434	-0.512714	0.608151	0.976358	MIPEP	mitochondrial intermediate peptidase [Source:HGNC Symbol;Acc:HGNC:7104]	4285
ENSG00000027075.17	663.011	0.111804	0.141845	0.788213	0.430572	0.942648	PRKCH	protein kinase C eta [Source:HGNC Symbol;Acc:HGNC:9403]	5583
ENSG00000027644.5	4.45194	-0.618058	1.11777	-0.552937	0.580306	0.97111	INSRR	insulin receptor related receptor [Source:HGNC Symbol;Acc:HGNC:6093]	3645
ENSG00000027697.15	6534.03	0.289247	0.12978	2.22875	0.0258304	0.52366	IFNGR1	interferon gamma receptor 1 [Source:HGNC Symbol;Acc:HGNC:5439]	3459
ENSG00000027847.14	489.236	0.119955	0.12814	0.936124	0.34921	0.927182	B4GALT7	beta-1,4-galactosyltransferase 7 [Source:HGNC Symbol;Acc:HGNC:930]	11285
ENSG00000027869.12	31.0786	0.00642635	0.476179	0.0134957	0.989232	0.99958	SH2D2A	SH2 domain containing 2A [Source:HGNC Symbol;Acc:HGNC:10821]	9047
ENSG00000028116.18	1445.75	0.0657187	0.114451	0.574211	0.565825	0.97111	VRK2	VRK serine/threonine kinase 2 [Source:HGNC Symbol;Acc:HGNC:12719]	7444
ENSG00000028137.19	12.5179	0.560593	0.747968	0.749488	0.453563	0.948384	TNFRSF1B	TNF receptor superfamily member 1B [Source:HGNC Symbol;Acc:HGNC:11917]	7133
ENSG00000028203.19	1789.44	0.110674	0.0923399	1.19855	0.230701	0.884394	VEZT	vezatin, adherens junctions transmembrane protein [Source:HGNC Symbol;Acc:HGNC:18258]	55591
ENSG00000028277.22	59.5997	0.00572501	0.444828	0.0128702	0.989731	0.99958	POU2F2	POU class 2 homeobox 2 [Source:HGNC Symbol;Acc:HGNC:9213]	5452
ENSG00000028310.18	1446.36	-0.11408	0.148367	-0.7689	0.441953	0.943717	BRD9	bromodomain containing 9 [Source:HGNC Symbol;Acc:HGNC:25818]	65980
ENSG00000028528.15	1362.49	0.00806713	0.0942034	0.0856353	0.931756	0.998336	SNX1	sorting nexin 1 [Source:HGNC Symbol;Acc:HGNC:11172]	6642
ENSG00000028839.10	600.89	0.214304	0.149928	1.42938	0.152894	0.836173	TBPL1	TATA-box binding protein like 1 [Source:HGNC Symbol;Acc:HGNC:11589]	9519
ENSG00000029153.15	1491.19	0.189397	0.10329	1.83364	0.0667067	0.707319	ARNTL2	aryl hydrocarbon receptor nuclear translocator like 2 [Source:HGNC Symbol;Acc:HGNC:18984]	56938
ENSG00000029363.17	8189.12	-0.026628	0.0953578	-0.279242	0.780059	0.987571	BCLAF1	BCL2 associated transcription factor 1 [Source:HGNC Symbol;Acc:HGNC:16863]	9774
ENSG00000029364.12	3257.9	0.0684057	0.0846758	0.807855	0.419174	0.941168	SLC39A9	solute carrier family 39 member 9 [Source:HGNC Symbol;Acc:HGNC:20182]	55334
ENSG00000029534.21	10.1031	0.899396	0.791811	1.13587	0.25601	0.892302	ANK1	ankyrin 1 [Source:HGNC Symbol;Acc:HGNC:492]	286
ENSG00000029639.11	339.632	-0.026614	0.203213	-0.130966	0.895802	0.995397	TFB1M	transcription factor B1, mitochondrial [Source:HGNC Symbol;Acc:HGNC:17037]	51106
ENSG00000029725.17	2686.99	0.151345	0.107801	1.40394	0.160338	0.837865	RABEP1	rabaptin, RAB GTPase binding effector protein 1 [Source:HGNC Symbol;Acc:HGNC:17677]	9135
ENSG00000029993.15	5777.2	-0.125592	0.118724	-1.05785	0.290122	0.905163	HMGB3	high mobility group box 3 [Source:HGNC Symbol;Acc:HGNC:5004]	3149
ENSG00000030066.13	2675.87	-0.171297	0.0803123	-2.13289	0.0329336	0.559737	NUP160	nucleoporin 160 [Source:HGNC Symbol;Acc:HGNC:18017]	23279
ENSG00000030110.14	1329.58	0.263797	0.0867908	3.03946	0.00237001	0.216591	BAK1	BCL2 antagonist/killer 1 [Source:HGNC Symbol;Acc:HGNC:949]	578
ENSG00000030304.15	3.63518	0.0359991	1.23412	0.0291699	0.976729	0.99958	MUSK	muscle associated receptor tyrosine kinase [Source:HGNC Symbol;Acc:HGNC:7525]	4593
ENSG00000030419.17	986.824	-0.262801	0.178181	-1.47491	0.140237	0.823234	IKZF2	IKAROS family zinc finger 2 [Source:HGNC Symbol;Acc:HGNC:13177]	22807
ENSG00000030582.18	2791.49	0.189964	0.09473	2.00532	0.0449285	0.625442	GRN	granulin precursor [Source:HGNC Symbol;Acc:HGNC:4601]	2896
ENSG00000031003.11	2197.84	0.091892	0.112855	0.814249	0.415503	0.941168	FAM13B	family with sequence similarity 13 member B [Source:HGNC Symbol;Acc:HGNC:1335]	51306
ENSG00000031081.11	1454.46	0.0014761	0.091851	0.0160706	0.987178	0.99958	ARHGAP31	Rho GTPase activating protein 31 [Source:HGNC Symbol;Acc:HGNC:29216]	57514
ENSG00000031691.7	346.482	0.287774	0.154681	1.86044	0.0628236	0.696264	CENPQ	centromere protein Q [Source:HGNC Symbol;Acc:HGNC:21347]	55166
ENSG00000031698.13	8946.92	0.0115808	0.0816098	0.141905	0.887155	0.994422	SARS1	seryl-tRNA synthetase 1 [Source:HGNC Symbol;Acc:HGNC:10537]	6301
ENSG00000031823.14	1240.61	-0.0885901	0.107404	-0.824834	0.409466	0.940857	RANBP3	RAN binding protein 3 [Source:HGNC Symbol;Acc:HGNC:9850]	8498
ENSG00000032219.19	1034.24	-0.169033	0.0971663	-1.73962	0.081925	0.734623	ARID4A	AT-rich interaction domain 4A [Source:HGNC Symbol;Acc:HGNC:9885]	5926
ENSG00000032389.13	1023.34	0.229955	0.108842	2.11274	0.0346227	0.565838	EIPR1	EARP complex and GARP complex interacting protein 1 [Source:HGNC Symbol;Acc:HGNC:12383]	7260
ENSG00000032444.17	1558.68	-0.028911	0.113475	-0.254777	0.798895	0.98838	PNPLA6	patatin like phospholipase domain containing 6 [Source:HGNC Symbol;Acc:HGNC:16268]	10908
ENSG00000032742.18	383.072	0.0123686	0.178255	0.0693873	0.944681	0.998336	IFT88	intraflagellar transport 88 [Source:HGNC Symbol;Acc:HGNC:20606]	8100
ENSG00000033011.14	415.958	-0.118562	0.139633	-0.849098	0.395827	0.935398	ALG1	ALG1 chitobiosyldiphosphodolichol beta-mannosyltransferase [Source:HGNC Symbol;Acc:HGNC:18294]	56052
ENSG00000033030.15	1009.23	-0.193234	0.117293	-1.64745	0.099466	0.766556	ZCCHC8	zinc finger CCHC-type containing 8 [Source:HGNC Symbol;Acc:HGNC:25265]	55596
ENSG00000033050.9	727.472	0.110411	0.126715	0.871333	0.383572	0.930812	ABCF2	ATP binding cassette subfamily F member 2 [Source:HGNC Symbol;Acc:HGNC:71]	10061
ENSG00000033100.17	1676.51	-0.0457143	0.0968936	-0.471799	0.63707	0.978511	CHPF2	chondroitin polymerizing factor 2 [Source:HGNC Symbol;Acc:HGNC:29270]	54480
ENSG00000033170.17	425.134	0.00636753	0.193868	0.0328446	0.973798	0.99958	FUT8	fucosyltransferase 8 [Source:HGNC Symbol;Acc:HGNC:4019]	2530
ENSG00000033178.13	3421.12	0.0445958	0.0885625	0.503553	0.614576	0.977942	UBA6	ubiquitin like modifier activating enzyme 6 [Source:HGNC Symbol;Acc:HGNC:25581]	55236
ENSG00000033327.13	2724.76	-0.166201	0.122236	-1.35967	0.173935	0.847836	GAB2	GRB2 associated binding protein 2 [Source:HGNC Symbol;Acc:HGNC:14458]	9846
ENSG00000033627.17	785.008	-0.299201	0.112823	-2.65196	0.0080025	0.355275	ATP6V0A1	ATPase H+ transporting V0 subunit a1 [Source:HGNC Symbol;Acc:HGNC:865]	535
ENSG00000033800.14	1186.8	-0.0445515	0.0990716	-0.44969	0.652934	0.979829	PIAS1	protein inhibitor of activated STAT 1 [Source:HGNC Symbol;Acc:HGNC:2752]	8554
ENSG00000033867.17	2186.53	-0.23756	0.110428	-2.15127	0.0314546	0.553745	SLC4A7	solute carrier family 4 member 7 [Source:HGNC Symbol;Acc:HGNC:11033]	9497
ENSG00000034152.19	588.182	-0.0609034	0.126096	-0.482991	0.629102	0.978511	MAP2K3	mitogen-activated protein kinase kinase 3 [Source:HGNC Symbol;Acc:HGNC:6843]	5606
ENSG00000034510.6	46485.6	0.0852317	0.0702823	1.21271	0.225243	0.881481	TMSB10	thymosin beta 10 [Source:HGNC Symbol;Acc:HGNC:11879]	9168
ENSG00000034533.12	251.28	-0.112268	0.177474	-0.632588	0.527003	0.966739	ASTE1	asteroid homolog 1 [Source:HGNC Symbol;Acc:HGNC:25021]	28990
ENSG00000034677.13	4072.91	0.034213	0.103526	0.330477	0.741039	0.987571	RNF19A	ring finger protein 19A, RBR E3 ubiquitin protein ligase [Source:HGNC Symbol;Acc:HGNC:13432]	25897
ENSG00000034693.15	689.646	0.309161	0.15543	1.98907	0.0466934	0.632645	PEX3	peroxisomal biogenesis factor 3 [Source:HGNC Symbol;Acc:HGNC:8858]	8504
ENSG00000034713.8	1418.87	-0.0519505	0.0890651	-0.583287	0.5597	0.97111	GABARAPL2	GABA type A receptor associated protein like 2 [Source:HGNC Symbol;Acc:HGNC:13291]	11345
ENSG00000035115.22	3051.07	-0.159765	0.078662	-2.03104	0.0422513	0.612315	SH3YL1	SH3 and SYLF domain containing 1 [Source:HGNC Symbol;Acc:HGNC:29546]	26751
ENSG00000035141.8	1959.04	0.0484533	0.116285	0.416677	0.676915	0.983405	FAM136A	family with sequence similarity 136 member A [Source:HGNC Symbol;Acc:HGNC:25911]	84908
ENSG00000035403.18	11297.3	0.00247774	0.0686738	0.0360799	0.971219	0.99958	VCL	vinculin [Source:HGNC Symbol;Acc:HGNC:12665]	7414
ENSG00000035499.13	401.961	-0.0515018	0.142257	-0.362033	0.717327	0.986019	DEPDC1B	DEP domain containing 1B [Source:HGNC Symbol;Acc:HGNC:24902]	55789
ENSG00000035664.11	412.582	-0.42557	0.174806	-2.43453	0.0149113	0.460382	DAPK2	death associated protein kinase 2 [Source:HGNC Symbol;Acc:HGNC:2675]	23604
ENSG00000035681.9	592.786	-0.103664	0.123571	-0.838904	0.401523	0.937878	NSMAF	neutral sphingomyelinase activation associated factor [Source:HGNC Symbol;Acc:HGNC:8017]	8439
ENSG00000035687.10	3776.72	-0.0435882	0.0898229	-0.485268	0.627486	0.978366	ADSS2	adenylosuccinate synthase 2 [Source:HGNC Symbol;Acc:HGNC:292]	159
ENSG00000035862.12	2074.4	0.325743	0.162671	2.00246	0.0452349	0.625442	TIMP2	TIMP metallopeptidase inhibitor 2 [Source:HGNC Symbol;Acc:HGNC:11821]	7077
ENSG00000035928.17	3953.1	-0.0502362	0.0893264	-0.56239	0.57385	0.97111	RFC1	replication factor C subunit 1 [Source:HGNC Symbol;Acc:HGNC:9969]	5981
ENSG00000036054.13	2037.16	0.0184939	0.0808976	0.228608	0.819174	0.989638	TBC1D23	TBC1 domain family member 23 [Source:HGNC Symbol;Acc:HGNC:25622]	55773
ENSG00000036257.14	3516.61	-0.078523	0.0972786	-0.807197	0.419553	0.941168	CUL3	cullin 3 [Source:HGNC Symbol;Acc:HGNC:2553]	8452
ENSG00000036530.9	3.73446	1.74874	1.51063	1.15763	0.247017	0.888868	CYP46A1	cytochrome P450 family 46 subfamily A member 1 [Source:HGNC Symbol;Acc:HGNC:2641]	10858
ENSG00000036549.13	4721.97	-0.0303986	0.0834491	-0.364277	0.715651	0.986019	ZZZ3	zinc finger ZZ-type containing 3 [Source:HGNC Symbol;Acc:HGNC:24523]	26009
ENSG00000036672.16	111.537	-0.0652986	0.267381	-0.244215	0.807064	0.989257	USP2	ubiquitin specific peptidase 2 [Source:HGNC Symbol;Acc:HGNC:12618]	9099
ENSG00000037042.9	337.128	-0.0123855	0.160344	-0.0772433	0.93843	0.998336	TUBG2	tubulin gamma 2 [Source:HGNC Symbol;Acc:HGNC:12419]	27175
ENSG00000037241.7	937.618	0.138125	0.113221	1.21995	0.222482	0.881481	RPL26L1	ribosomal protein L26 like 1 [Source:HGNC Symbol;Acc:HGNC:17050]	51121
ENSG00000037280.16	16.1942	-0.175084	0.615031	-0.284674	0.775894	0.987571	FLT4	fms related receptor tyrosine kinase 4 [Source:HGNC Symbol;Acc:HGNC:3767]	2324
ENSG00000037474.15	4708.87	0.0636811	0.099522	0.639869	0.522258	0.966739	NSUN2	NOP2/Sun RNA methyltransferase 2 [Source:HGNC Symbol;Acc:HGNC:25994]	54888
ENSG00000037637.11	816.439	0.137103	0.128955	1.06319	0.287697	0.903421	FBXO42	F-box protein 42 [Source:HGNC Symbol;Acc:HGNC:29249]	54455
ENSG00000037749.13	2130.91	-0.0152034	0.0810859	-0.187498	0.85127	0.990805	MFAP3	microfibril associated protein 3 [Source:HGNC Symbol;Acc:HGNC:7034]	4238
ENSG00000037757.14	1633.36	-0.0806817	0.111282	-0.725021	0.468439	0.951442	MRI1	methylthioribose-1-phosphate isomerase 1 [Source:HGNC Symbol;Acc:HGNC:28469]	84245
ENSG00000037897.17	148.974	0.0181827	0.222987	0.0815418	0.935011	0.998336	METTL1	methyltransferase 1, tRNA methylguanosine [Source:HGNC Symbol;Acc:HGNC:7030]	4234
ENSG00000037965.6	101.046	-0.410818	0.310473	-1.3232	0.185768	0.854842	HOXC8	homeobox C8 [Source:HGNC Symbol;Acc:HGNC:5129]	3224
ENSG00000038002.9	870.869	0.222063	0.170141	1.30517	0.191834	0.862553	AGA	aspartylglucosaminidase [Source:HGNC Symbol;Acc:HGNC:318]	175
ENSG00000038210.14	2119.76	0.102194	0.114052	0.89603	0.370237	0.928964	PI4K2B	phosphatidylinositol 4-kinase type 2 beta [Source:HGNC Symbol;Acc:HGNC:18215]	55300
ENSG00000038219.13	2691.58	-0.191882	0.102043	-1.8804	0.0600537	0.688414	BOD1L1	biorientation of chromosomes in cell division 1 like 1 [Source:HGNC Symbol;Acc:HGNC:31792]	259282
ENSG00000038274.17	2764.77	-0.00212779	0.10409	-0.0204418	0.983691	0.99958	MAT2B	methionine adenosyltransferase 2B [Source:HGNC Symbol;Acc:HGNC:6905]	27430
ENSG00000038295.8	21.0742	0.118883	0.69227	0.171729	0.86365	0.991871	TLL1	tolloid like 1 [Source:HGNC Symbol;Acc:HGNC:11843]	7092
ENSG00000038358.15	1275.9	-0.0832274	0.102274	-0.813771	0.415776	0.941168	EDC4	enhancer of mRNA decapping 4 [Source:HGNC Symbol;Acc:HGNC:17157]	23644
ENSG00000038382.21	10030	-0.104395	0.109398	-0.954272	0.339946	0.922931	TRIO	trio Rho guanine nucleotide exchange factor [Source:HGNC Symbol;Acc:HGNC:12303]	7204
ENSG00000038427.16	187.028	0.350439	0.295022	1.18784	0.234897	0.884516	VCAN	versican [Source:HGNC Symbol;Acc:HGNC:2464]	1462
ENSG00000038532.16	779.664	-0.0269292	0.13146	-0.204846	0.837692	0.989655	CLEC16A	C-type lectin domain containing 16A [Source:HGNC Symbol;Acc:HGNC:29013]	23274
ENSG00000038945.15	3.05298	1.38117	1.76891	0.7808	0.43492	0.942648	MSR1	macrophage scavenger receptor 1 [Source:HGNC Symbol;Acc:HGNC:7376]	4481
ENSG00000039068.20	6032.18	0.0686749	0.111983	0.613264	0.539702	0.970378	CDH1	cadherin 1 [Source:HGNC Symbol;Acc:HGNC:1748]	999
ENSG00000039123.16	2187.97	-0.00317399	0.108267	-0.0293164	0.976612	0.99958	MTREX	Mtr4 exosome RNA helicase [Source:HGNC Symbol;Acc:HGNC:18734]	23517
ENSG00000039139.11	487.708	0.132221	0.15192	0.87033	0.38412	0.930812	DNAH5	dynein axonemal heavy chain 5 [Source:HGNC Symbol;Acc:HGNC:2950]	1767
ENSG00000039319.17	2706.63	-0.00724782	0.0794627	-0.0912103	0.927325	0.998336	ZFYVE16	zinc finger FYVE-type containing 16 [Source:HGNC Symbol;Acc:HGNC:20756]	9765
ENSG00000039523.20	407.27	-0.332776	0.195361	-1.70339	0.0884955	0.747049	RIPOR1	RHO family interacting cell polarization regulator 1 [Source:HGNC Symbol;Acc:HGNC:25836]	79567
ENSG00000039537.14	12.1561	1.69757	1.25133	1.35661	0.174905	0.848977	C6	complement C6 [Source:HGNC Symbol;Acc:HGNC:1339]	729
ENSG00000039560.14	4827.51	-0.237804	0.17098	-1.39083	0.164277	0.837865	RAI14	retinoic acid induced 14 [Source:HGNC Symbol;Acc:HGNC:14873]	26064
ENSG00000039650.12	617.975	-0.247989	0.173075	-1.43284	0.151904	0.834925	PNKP	polynucleotide kinase 3'-phosphatase [Source:HGNC Symbol;Acc:HGNC:9154]	11284
ENSG00000040199.18	942.509	-0.16882	0.113908	-1.48207	0.138321	0.821904	PHLPP2	PH domain and leucine rich repeat protein phosphatase 2 [Source:HGNC Symbol;Acc:HGNC:29149]	23035
ENSG00000040275.17	1749.05	0.00560569	0.0977618	0.0573402	0.954274	0.999128	SPDL1	spindle apparatus coiled-coil protein 1 [Source:HGNC Symbol;Acc:HGNC:26010]	54908
ENSG00000040341.18	1778.02	0.0415093	0.113047	0.367186	0.71348	0.986019	STAU2	staufen double-stranded RNA binding protein 2 [Source:HGNC Symbol;Acc:HGNC:11371]	27067
ENSG00000040487.13	251.188	0.232954	0.181601	1.28278	0.199569	0.871419	SLC66A1	solute carrier family 66 member 1 [Source:HGNC Symbol;Acc:HGNC:26001]	54896
ENSG00000040531.16	248.85	0.0598416	0.17568	0.340629	0.733383	0.987398	CTNS	cystinosin, lysosomal cystine transporter [Source:HGNC Symbol;Acc:HGNC:2518]	1497
ENSG00000040608.14	365.847	0.0365585	0.195185	0.187302	0.851424	0.990868	RTN4R	reticulon 4 receptor [Source:HGNC Symbol;Acc:HGNC:18601]	65078
ENSG00000040633.13	930.631	0.0301341	0.132416	0.227571	0.81998	0.989638	PHF23	PHD finger protein 23 [Source:HGNC Symbol;Acc:HGNC:28428]	79142
ENSG00000040731.10	5.40822	-0.0667314	1.22152	-0.05463	0.956433	0.999128	CDH10	cadherin 10 [Source:HGNC Symbol;Acc:HGNC:1749]	1008
ENSG00000040933.16	1325.27	-0.0729897	0.114097	-0.639715	0.522358	0.966739	INPP4A	inositol polyphosphate-4-phosphatase type I A [Source:HGNC Symbol;Acc:HGNC:6074]	3631
ENSG00000041353.10	2369.9	-0.00988127	0.0900466	-0.109735	0.91262	0.997173	RAB27B	RAB27B, member RAS oncogene family [Source:HGNC Symbol;Acc:HGNC:9767]	5874
ENSG00000041357.16	3595.01	0.0869337	0.111064	0.782733	0.433784	0.942648	PSMA4	proteasome 20S subunit alpha 4 [Source:HGNC Symbol;Acc:HGNC:9533]	5685
ENSG00000041515.16	24.153	-0.711251	0.527029	-1.34955	0.177161	0.848977	MYO16	myosin XVI [Source:HGNC Symbol;Acc:HGNC:29822]	23026
ENSG00000041802.11	1229.67	0.0987463	0.0891465	1.10769	0.267997	0.895179	LSG1	large 60S subunit nuclear export GTPase 1 [Source:HGNC Symbol;Acc:HGNC:25652]	55341
ENSG00000041880.15	734.452	0.0999734	0.121705	0.82144	0.411396	0.941168	PARP3	poly_ADP-ribose_ polymerase family member 3 [Source:HGNC Symbol;Acc:HGNC:273]	10039
ENSG00000041982.16	11541.9	0.103106	0.120724	0.854063	0.39307	0.933553	TNC	tenascin C [Source:HGNC Symbol;Acc:HGNC:5318]	3371
ENSG00000041988.16	207.327	-0.141991	0.183417	-0.774142	0.438847	0.943444	THAP3	THAP domain containing 3 [Source:HGNC Symbol;Acc:HGNC:20855]	90326
ENSG00000042062.13	20.9391	-0.109667	0.574048	-0.191042	0.848493	0.989782	RIPOR3	RIPOR family member 3 [Source:HGNC Symbol;Acc:HGNC:16168]	140876
ENSG00000042088.14	1084.7	-0.0387526	0.0995056	-0.389452	0.696942	0.985146	TDP1	tyrosyl-DNA phosphodiesterase 1 [Source:HGNC Symbol;Acc:HGNC:18884]	55775
ENSG00000042286.15	493.953	0.0583085	0.133283	0.437478	0.661765	0.981824	AIFM2	apoptosis inducing factor mitochondria associated 2 [Source:HGNC Symbol;Acc:HGNC:21411]	84883
ENSG00000042317.17	157.593	-0.288688	0.235363	-1.22656	0.219988	0.881481	SPATA7	spermatogenesis associated 7 [Source:HGNC Symbol;Acc:HGNC:20423]	55812
ENSG00000042429.12	173.867	-0.277384	0.257033	-1.07918	0.280509	0.901674	MED17	mediator complex subunit 17 [Source:HGNC Symbol;Acc:HGNC:2375]	9440
ENSG00000042445.14	2400.6	0.099301	0.0786232	1.263	0.20659	0.880705	RETSAT	retinol saturase [Source:HGNC Symbol;Acc:HGNC:25991]	54884
ENSG00000042493.16	3821.77	0.0986138	0.0986383	0.999752	0.31743	0.915092	CAPG	capping actin protein, gelsolin like [Source:HGNC Symbol;Acc:HGNC:1474]	822
ENSG00000042753.12	2171.71	0.118322	0.0945632	1.25125	0.210845	0.881481	AP2S1	adaptor related protein complex 2 subunit sigma 1 [Source:HGNC Symbol;Acc:HGNC:565]	1175
ENSG00000042980.13	147.086	-0.16883	0.213395	-0.791164	0.428848	0.942648	ADAM28	ADAM metallopeptidase domain 28 [Source:HGNC Symbol;Acc:HGNC:206]	10863
ENSG00000043039.7	1518.63	-0.492516	0.185029	-2.66184	0.00777156	0.354146	BARX2	BARX homeobox 2 [Source:HGNC Symbol;Acc:HGNC:956]	8538
ENSG00000043093.15	1834.92	0.121299	0.118421	1.0243	0.305693	0.907582	DCUN1D1	defective in cullin neddylation 1 domain containing 1 [Source:HGNC Symbol;Acc:HGNC:18184]	54165
ENSG00000043143.22	1718.68	-0.0556659	0.158385	-0.35146	0.725244	0.986272	JADE2	jade family PHD finger 2 [Source:HGNC Symbol;Acc:HGNC:22984]	23338
ENSG00000043355.12	95.1373	0.477962	0.361156	1.32342	0.185695	0.854842	ZIC2	Zic family member 2 [Source:HGNC Symbol;Acc:HGNC:12873]	7546
ENSG00000043462.13	11.8417	-0.0828966	0.847361	-0.0978291	0.922068	0.998336	LCP2	lymphocyte cytosolic protein 2 [Source:HGNC Symbol;Acc:HGNC:6529]	3937
ENSG00000043514.17	1510.23	0.00891818	0.0960231	0.0928753	0.926003	0.998336	TRIT1	tRNA isopentenyltransferase 1 [Source:HGNC Symbol;Acc:HGNC:20286]	54802
ENSG00000043591.6	29.0639	-0.129438	0.500339	-0.2587	0.795867	0.98838	ADRB1	adrenoceptor beta 1 [Source:HGNC Symbol;Acc:HGNC:285]	153
ENSG00000044090.13	1520.65	0.110623	0.103747	1.06628	0.286297	0.903421	CUL7	cullin 7 [Source:HGNC Symbol;Acc:HGNC:21024]	9820
ENSG00000044115.21	4301.63	-0.176648	0.0782224	-2.25828	0.023928	0.516406	CTNNA1	catenin alpha 1 [Source:HGNC Symbol;Acc:HGNC:2509]	1495
ENSG00000044446.12	822.679	0.0228987	0.160806	0.1424	0.886764	0.994422	PHKA2	phosphorylase kinase regulatory subunit alpha 2 [Source:HGNC Symbol;Acc:HGNC:8926]	5256
ENSG00000044459.15	569.612	-0.129194	0.120641	-1.0709	0.284216	0.903421	CNTLN	centlein [Source:HGNC Symbol;Acc:HGNC:23432]	54875
ENSG00000044524.11	154.24	0.79103	0.489634	1.61555	0.106191	0.771718	EPHA3	EPH receptor A3 [Source:HGNC Symbol;Acc:HGNC:3387]	2042
ENSG00000044574.9	14417.3	-0.171651	0.135176	-1.26984	0.204143	0.877467	HSPA5	heat shock protein family A _Hsp70_ member 5 [Source:HGNC Symbol;Acc:HGNC:5238]	3309
ENSG00000046604.14	5123.15	-0.0762656	0.0853133	-0.893948	0.37135	0.928964	DSG2	desmoglein 2 [Source:HGNC Symbol;Acc:HGNC:3049]	1829
ENSG00000046647.14	301.347	0.230609	0.205134	1.12419	0.260933	0.894735	GEMIN8	gem nuclear organelle associated protein 8 [Source:HGNC Symbol;Acc:HGNC:26044]	54960
ENSG00000046651.16	1356.54	-0.00209299	0.121058	-0.0172892	0.986206	0.99958	OFD1	OFD1 centriole and centriolar satellite protein [Source:HGNC Symbol;Acc:HGNC:2567]	8481
ENSG00000046653.15	283.724	-0.0770208	0.308698	-0.249502	0.802973	0.989257	GPM6B	glycoprotein M6B [Source:HGNC Symbol;Acc:HGNC:4461]	2824
ENSG00000046774.10	4.05091	1.90151	1.46601	1.29707	0.194606	0.86498	MAGEC2	MAGE family member C2 [Source:HGNC Symbol;Acc:HGNC:13574]	51438
ENSG00000046889.19	26.7815	-0.410585	0.671703	-0.611259	0.541028	0.970528	PREX2	phosphatidylinositol-3,4,5-trisphosphate dependent Rac exchange factor 2 [Source:HGNC Symbol;Acc:HGNC:22950]	80243
ENSG00000047056.17	707.891	0.116886	0.111005	1.05298	0.292351	0.905608	WDR37	WD repeat domain 37 [Source:HGNC Symbol;Acc:HGNC:31406]	22884
ENSG00000047188.16	1315.22	0.00589084	0.153002	0.0385016	0.969288	0.99958	YTHDC2	YTH domain containing 2 [Source:HGNC Symbol;Acc:HGNC:24721]	64848
ENSG00000047230.15	1339.82	0.024722	0.163879	0.150855	0.88009	0.994351	CTPS2	CTP synthase 2 [Source:HGNC Symbol;Acc:HGNC:2520]	56474
ENSG00000047249.18	1038.21	0.130045	0.108433	1.19931	0.230406	0.884194	ATP6V1H	ATPase H+ transporting V1 subunit H [Source:HGNC Symbol;Acc:HGNC:18303]	51606
ENSG00000047315.17	5107.56	0.0604923	0.0902296	0.670427	0.502586	0.961289	POLR2B	RNA polymerase II subunit B [Source:HGNC Symbol;Acc:HGNC:9188]	5431
ENSG00000047346.13	464.591	0.0436463	0.162609	0.268412	0.788382	0.987571	FAM214A	family with sequence similarity 214 member A [Source:HGNC Symbol;Acc:HGNC:25609]	56204
ENSG00000047365.13	1465.57	-0.0378002	0.102977	-0.367074	0.713564	0.986019	ARAP2	ArfGAP with RhoGAP domain, ankyrin repeat and PH domain 2 [Source:HGNC Symbol;Acc:HGNC:16924]	116984
ENSG00000047410.14	13337.5	-0.0886722	0.0778867	-1.13848	0.254922	0.892302	TPR	translocated promoter region, nuclear basket protein [Source:HGNC Symbol;Acc:HGNC:12017]	7175
ENSG00000047457.14	10593.9	0.355286	0.334677	1.06158	0.288427	0.903645	CP	ceruloplasmin [Source:HGNC Symbol;Acc:HGNC:2295]	1356
ENSG00000047578.14	587.749	-0.049537	0.137906	-0.359208	0.71944	0.986019	KATNIP	katanin interacting protein [Source:HGNC Symbol;Acc:HGNC:29068]	23247
ENSG00000047579.20	472.997	-0.157154	0.12867	-1.22137	0.221947	0.881481	DTNBP1	dystrobrevin binding protein 1 [Source:HGNC Symbol;Acc:HGNC:17328]	84062
ENSG00000047597.7	80.6055	-0.794435	0.367583	-2.16124	0.030677	0.551092	XK	X-linked Kx blood group [Source:HGNC Symbol;Acc:HGNC:12811]	7504
ENSG00000047621.12	554.111	0.0944643	0.119509	0.790438	0.429272	0.942648	C12ORF4	chromosome 12 open reading frame 4 [Source:HGNC Symbol;Acc:HGNC:1184]	57102
ENSG00000047634.15	284.456	-0.0503377	0.275792	-0.182521	0.855174	0.991482	SCML1	Scm polycomb group protein like 1 [Source:HGNC Symbol;Acc:HGNC:10580]	6322
ENSG00000047644.20	1954.12	0.548803	0.191635	2.86379	0.00418602	0.271079	WWC3	WWC family member 3 [Source:HGNC Symbol;Acc:HGNC:29237]	55841
ENSG00000047648.23	57.9334	-0.343176	0.32363	-1.0604	0.288965	0.90435	ARHGAP6	Rho GTPase activating protein 6 [Source:HGNC Symbol;Acc:HGNC:676]	395
ENSG00000047662.5	33.9533	0.721818	0.539803	1.33719	0.181162	0.852502	FAM184B	family with sequence similarity 184 member B [Source:HGNC Symbol;Acc:HGNC:29235]	27146
ENSG00000047849.22	6373.54	-0.0841477	0.0866965	-0.970601	0.331747	0.919596	MAP4	microtubule associated protein 4 [Source:HGNC Symbol;Acc:HGNC:6862]	4134
ENSG00000047932.14	2434.93	0.159788	0.106339	1.50263	0.132936	0.812921	GOPC	golgi associated PDZ and coiled-coil motif containing [Source:HGNC Symbol;Acc:HGNC:17643]	57120
ENSG00000047936.11	316.266	0.963552	0.206797	4.65941	3.17121e-06	0.00311973	ROS1	ROS proto-oncogene 1, receptor tyrosine kinase [Source:HGNC Symbol;Acc:HGNC:10261]	6098
ENSG00000048028.11	3637.21	-0.0659661	0.0829123	-0.795613	0.426257	0.942648	USP28	ubiquitin specific peptidase 28 [Source:HGNC Symbol;Acc:HGNC:12625]	57646
ENSG00000048052.24	1965.35	-0.186991	0.192073	-0.973545	0.330282	0.919596	HDAC9	histone deacetylase 9 [Source:HGNC Symbol;Acc:HGNC:14065]	9734
ENSG00000048140.18	2583.64	0.0866889	0.0804051	1.07815	0.280966	0.901674	TSPAN17	tetraspanin 17 [Source:HGNC Symbol;Acc:HGNC:13594]	26262
ENSG00000048162.22	1060.48	-0.0490596	0.101381	-0.483914	0.628447	0.978511	NOP16	NOP16 nucleolar protein [Source:HGNC Symbol;Acc:HGNC:26934]	51491
ENSG00000048342.18	95.3905	-0.0643463	0.287727	-0.223637	0.82304	0.989638	CC2D2A	coiled-coil and C2 domain containing 2A [Source:HGNC Symbol;Acc:HGNC:29253]	57545
ENSG00000048392.13	834.05	0.174196	0.141649	1.22977	0.218782	0.881481	RRM2B	ribonucleotide reductase regulatory TP53 inducible subunit M2B [Source:HGNC Symbol;Acc:HGNC:17296]	50484
ENSG00000048405.11	1350.98	-0.0555505	0.0965848	-0.575147	0.565192	0.97111	ZNF800	zinc finger protein 800 [Source:HGNC Symbol;Acc:HGNC:27267]	168850
ENSG00000048471.14	298.089	-0.102612	0.175563	-0.584473	0.558902	0.97111	SNX29	sorting nexin 29 [Source:HGNC Symbol;Acc:HGNC:30542]	92017
ENSG00000048540.16	11.5326	-1.30694	0.941947	-1.38748	0.165294	0.838849	LMO3	LIM domain only 3 [Source:HGNC Symbol;Acc:HGNC:6643]	55885
ENSG00000048544.6	1877.12	0.0889683	0.109197	0.814749	0.415216	0.941168	MRPS10	mitochondrial ribosomal protein S10 [Source:HGNC Symbol;Acc:HGNC:14502]	55173
ENSG00000048649.14	3741.07	-0.135308	0.0801549	-1.68808	0.0913965	0.751887	RSF1	remodeling and spacing factor 1 [Source:HGNC Symbol;Acc:HGNC:18118]	51773
ENSG00000048707.15	3258.36	-0.0409484	0.0960868	-0.42616	0.669991	0.983081	VPS13D	vacuolar protein sorting 13 homolog D [Source:HGNC Symbol;Acc:HGNC:23595]	55187
ENSG00000048740.19	568.874	-0.272759	0.279637	-0.975403	0.329361	0.919596	CELF2	CUGBP Elav-like family member 2 [Source:HGNC Symbol;Acc:HGNC:2550]	10659
ENSG00000048828.17	7483.74	-0.0568772	0.0767434	-0.741134	0.458612	0.949617	FAM120A	family with sequence similarity 120A [Source:HGNC Symbol;Acc:HGNC:13247]	23196
ENSG00000048991.17	1743.32	-0.0607955	0.0831554	-0.731107	0.464714	0.949753	R3HDM1	R3H domain containing 1 [Source:HGNC Symbol;Acc:HGNC:9757]	23518
ENSG00000049089.15	572.739	-0.212556	0.167856	-1.2663	0.205407	0.879023	COL9A2	collagen type IX alpha 2 chain [Source:HGNC Symbol;Acc:HGNC:2218]	1298
ENSG00000049130.16	1084.05	0.671567	0.186425	3.60235	0.000315348	0.0775571	KITLG	KIT ligand [Source:HGNC Symbol;Acc:HGNC:6343]	4254
ENSG00000049167.16	588.253	-0.0590678	0.127624	-0.462826	0.643489	0.978561	ERCC8	ERCC excision repair 8, CSA ubiquitin ligase complex subunit [Source:HGNC Symbol;Acc:HGNC:3439]	1161
ENSG00000049192.15	198.401	0.32797	0.305273	1.07435	0.282666	0.903421	ADAMTS6	ADAM metallopeptidase with thrombospondin type 1 motif 6 [Source:HGNC Symbol;Acc:HGNC:222]	11174
ENSG00000049239.13	1683.07	-0.0404847	0.0990552	-0.408708	0.682754	0.984022	H6PD	hexose-6-phosphate dehydrogenase/glucose 1-dehydrogenase [Source:HGNC Symbol;Acc:HGNC:4795]	9563
ENSG00000049245.13	1754.91	0.139147	0.0942778	1.47592	0.139964	0.823234	VAMP3	vesicle associated membrane protein 3 [Source:HGNC Symbol;Acc:HGNC:12644]	9341
ENSG00000049246.15	1383.95	-0.279428	0.138292	-2.02057	0.0433247	0.620506	PER3	period circadian regulator 3 [Source:HGNC Symbol;Acc:HGNC:8847]	8863
ENSG00000049249.9	2.02035	0.633945	1.95104	0.324927	0.745236	0.987571	TNFRSF9	TNF receptor superfamily member 9 [Source:HGNC Symbol;Acc:HGNC:11924]	3604
ENSG00000049283.19	375.667	0.13899	0.178698	0.777793	0.436691	0.942648	EPN3	epsin 3 [Source:HGNC Symbol;Acc:HGNC:18235]	55040
ENSG00000049323.16	3066.87	0.176225	0.14503	1.2151	0.224329	0.881481	LTBP1	latent transforming growth factor beta binding protein 1 [Source:HGNC Symbol;Acc:HGNC:6714]	4052
ENSG00000049449.10	4302.68	0.0630834	0.0865386	0.728962	0.466025	0.950903	RCN1	reticulocalbin 1 [Source:HGNC Symbol;Acc:HGNC:9934]	5954
ENSG00000049540.19	91.8343	-0.48014	0.305643	-1.57092	0.116202	0.787151	ELN	elastin [Source:HGNC Symbol;Acc:HGNC:3327]	2006
ENSG00000049541.11	1399.01	0.0492014	0.11348	0.433569	0.664602	0.982885	RFC2	replication factor C subunit 2 [Source:HGNC Symbol;Acc:HGNC:9970]	5982
ENSG00000049618.24	2851.12	-0.110967	0.106794	-1.03907	0.29877	0.907026	ARID1B	AT-rich interaction domain 1B [Source:HGNC Symbol;Acc:HGNC:18040]	57492
ENSG00000049656.14	3687.93	-0.00051166	0.0930702	-0.00549756	0.995614	0.99958	CLPTM1L	CLPTM1 like [Source:HGNC Symbol;Acc:HGNC:24308]	81037
ENSG00000049759.20	2512.52	-0.147126	0.0802322	-1.83375	0.0666908	0.707319	NEDD4L	NEDD4 like E3 ubiquitin protein ligase [Source:HGNC Symbol;Acc:HGNC:7728]	23327
ENSG00000049768.17	5.57055	0.210073	1.00989	0.208015	0.835217	0.989655	FOXP3	forkhead box P3 [Source:HGNC Symbol;Acc:HGNC:6106]	50943
ENSG00000049769.14	155.035	0.226771	0.219439	1.03341	0.30141	0.907026	PPP1R3F	protein phosphatase 1 regulatory subunit 3F [Source:HGNC Symbol;Acc:HGNC:14944]	89801
ENSG00000049860.14	2035.24	0.112434	0.0913772	1.23044	0.218534	0.881481	HEXB	hexosaminidase subunit beta [Source:HGNC Symbol;Acc:HGNC:4879]	3074
ENSG00000049883.15	297.717	-0.0921213	0.151392	-0.608496	0.542859	0.970528	PTCD2	pentatricopeptide repeat domain 2 [Source:HGNC Symbol;Acc:HGNC:25734]	79810
ENSG00000050030.16	2.4647	0.976032	1.81154	0.538785	0.590035	0.972159	NEXMIF	neurite extension and migration factor [Source:HGNC Symbol;Acc:HGNC:29433]	340533
ENSG00000050130.18	1695.19	0.031197	0.0999442	0.312145	0.754931	0.987571	JKAMP	JNK1/MAPK8 associated membrane protein [Source:HGNC Symbol;Acc:HGNC:20184]	51528
ENSG00000050165.19	48.904	0.358048	0.384995	0.930007	0.352367	0.927182	DKK3	dickkopf WNT signaling pathway inhibitor 3 [Source:HGNC Symbol;Acc:HGNC:2893]	27122
ENSG00000050327.15	1088.68	-0.00888086	0.127159	-0.0698405	0.944321	0.998336	ARHGEF5	Rho guanine nucleotide exchange factor 5 [Source:HGNC Symbol;Acc:HGNC:13209]	7984
ENSG00000050344.9	2660.66	0.112382	0.124992	0.899118	0.36859	0.928964	NFE2L3	nuclear factor, erythroid 2 like 3 [Source:HGNC Symbol;Acc:HGNC:7783]	9603
ENSG00000050393.12	3925	0.029265	0.0730038	0.40087	0.688516	0.984734	MCUR1	mitochondrial calcium uniporter regulator 1 [Source:HGNC Symbol;Acc:HGNC:21097]	63933
ENSG00000050405.14	2811.97	0.108026	0.116504	0.927232	0.353806	0.927182	LIMA1	LIM domain and actin binding 1 [Source:HGNC Symbol;Acc:HGNC:24636]	51474
ENSG00000050426.16	668.956	-0.174326	0.161636	-1.07851	0.280808	0.901674	LETMD1	LETM1 domain containing 1 [Source:HGNC Symbol;Acc:HGNC:24241]	25875
ENSG00000050438.17	117.012	0.372505	0.325249	1.14529	0.252089	0.891558	SLC4A8	solute carrier family 4 member 8 [Source:HGNC Symbol;Acc:HGNC:11034]	9498
ENSG00000050555.19	3.19828	0.499713	1.32388	0.37746	0.705831	0.986019	LAMC3	laminin subunit gamma 3 [Source:HGNC Symbol;Acc:HGNC:6494]	10319
ENSG00000050628.21	32.6971	0.540088	0.529805	1.01941	0.308009	0.908655	PTGER3	prostaglandin E receptor 3 [Source:HGNC Symbol;Acc:HGNC:9595]	5733
ENSG00000050730.16	4.30143	0.750785	1.19086	0.630458	0.528395	0.967597	TNIP3	TNFAIP3 interacting protein 3 [Source:HGNC Symbol;Acc:HGNC:19315]	79931
ENSG00000050748.18	2992.37	0.201685	0.104647	1.92728	0.0539447	0.65999	MAPK9	mitogen-activated protein kinase 9 [Source:HGNC Symbol;Acc:HGNC:6886]	5601
ENSG00000050767.18	53.3002	-1.36771	0.391792	-3.49092	0.000481364	0.0890721	COL23A1	collagen type XXIII alpha 1 chain [Source:HGNC Symbol;Acc:HGNC:22990]	91522
ENSG00000050820.17	1199.56	0.0255798	0.127324	0.200904	0.840774	0.989655	BCAR1	BCAR1 scaffold protein, Cas family member [Source:HGNC Symbol;Acc:HGNC:971]	9564
ENSG00000051009.11	585.199	-0.11856	0.146281	-0.810498	0.417654	0.941168	FHIP1B	FHF complex subunit HOOK interacting protein 1B [Source:HGNC Symbol;Acc:HGNC:25378]	84067
ENSG00000051108.15	3757.24	-0.144356	0.126284	-1.1431	0.252997	0.891743	HERPUD1	homocysteine inducible ER protein with ubiquitin like domain 1 [Source:HGNC Symbol;Acc:HGNC:13744]	9709
ENSG00000051128.19	2594.98	0.112792	0.0732005	1.54087	0.123349	0.794843	HOMER3	homer scaffold protein 3 [Source:HGNC Symbol;Acc:HGNC:17514]	9454
ENSG00000051180.17	437.858	0.18356	0.139541	1.31545	0.188357	0.860489	RAD51	RAD51 recombinase [Source:HGNC Symbol;Acc:HGNC:9817]	5888
ENSG00000051341.15	1102.38	0.109062	0.117913	0.924935	0.355	0.927182	POLQ	DNA polymerase theta [Source:HGNC Symbol;Acc:HGNC:9186]	10721
ENSG00000051382.9	1646.85	-0.0431065	0.134312	-0.320943	0.748253	0.987571	PIK3CB	phosphatidylinositol-4,5-bisphosphate 3-kinase catalytic subunit beta [Source:HGNC Symbol;Acc:HGNC:8976]	5291
ENSG00000051523.11	2853.78	-0.13531	0.154808	-0.87405	0.382091	0.930812	CYBA	cytochrome b-245 alpha chain [Source:HGNC Symbol;Acc:HGNC:2577]	1535
ENSG00000051596.10	846.762	0.104646	0.104095	1.00529	0.314759	0.914468	THOC3	THO complex 3 [Source:HGNC Symbol;Acc:HGNC:19072]	84321
ENSG00000051620.11	3461.36	0.228068	0.131126	1.7393	0.0819818	0.734623	HEBP2	heme binding protein 2 [Source:HGNC Symbol;Acc:HGNC:15716]	23593
ENSG00000051825.15	1177.86	-0.0413146	0.108787	-0.379776	0.704112	0.985682	MPHOSPH9	M-phase phosphoprotein 9 [Source:HGNC Symbol;Acc:HGNC:7215]	10198
ENSG00000052126.15	66.8461	-0.65742	0.354248	-1.85582	0.0634798	0.699365	PLEKHA5	pleckstrin homology domain containing A5 [Source:HGNC Symbol;Acc:HGNC:30036]	54477
ENSG00000052344.16	2007.25	-0.061316	0.0938484	-0.653352	0.513529	0.965322	PRSS8	serine protease 8 [Source:HGNC Symbol;Acc:HGNC:9491]	5652
ENSG00000052723.12	4007.85	-0.00576534	0.0700845	-0.0822627	0.934438	0.998336	SIKE1	suppressor of IKBKE 1 [Source:HGNC Symbol;Acc:HGNC:26119]	80143
ENSG00000052749.14	1216.76	-0.0149893	0.11873	-0.126247	0.899536	0.995404	RRP12	ribosomal RNA processing 12 homolog [Source:HGNC Symbol;Acc:HGNC:29100]	23223
ENSG00000052795.13	958.232	0.0452603	0.0994692	0.455019	0.649096	0.979199	FNIP2	folliculin interacting protein 2 [Source:HGNC Symbol;Acc:HGNC:29280]	57600
ENSG00000052802.13	5334.54	0.00987007	0.0897564	0.109965	0.912437	0.997173	MSMO1	methylsterol monooxygenase 1 [Source:HGNC Symbol;Acc:HGNC:10545]	6307
ENSG00000052841.15	7092.56	-0.0270543	0.0694152	-0.389746	0.696724	0.985146	TTC17	tetratricopeptide repeat domain 17 [Source:HGNC Symbol;Acc:HGNC:25596]	55761
ENSG00000052850.8	2.10763	0.0954416	1.85582	0.0514284	0.958984	0.999193	ALX4	ALX homeobox 4 [Source:HGNC Symbol;Acc:HGNC:450]	60529
ENSG00000053108.17	14.663	0.22511	0.661858	0.340118	0.733768	0.987398	FSTL4	follistatin like 4 [Source:HGNC Symbol;Acc:HGNC:21389]	23105
ENSG00000053254.16	1746.96	-0.173931	0.0854116	-2.03638	0.041712	0.610443	FOXN3	forkhead box N3 [Source:HGNC Symbol;Acc:HGNC:1928]	1112
ENSG00000053371.13	703.523	0.0993418	0.121512	0.817547	0.413616	0.941168	AKR7A2	aldo-keto reductase family 7 member A2 [Source:HGNC Symbol;Acc:HGNC:389]	8574
ENSG00000053372.5	1140.35	0.00633399	0.118761	0.0533338	0.957466	0.999128	MRTO4	MRT4 homolog, ribosome maturation factor [Source:HGNC Symbol;Acc:HGNC:18477]	51154
ENSG00000053438.11	60.9004	-2.59383	1.88444	-1.37644	0.168684	0.84198	NNAT	neuronatin [Source:HGNC Symbol;Acc:HGNC:7860]	4826
ENSG00000053501.14	246.197	-0.24407	0.233764	-1.04408	0.296447	0.907026	USE1	unconventional SNARE in the ER 1 [Source:HGNC Symbol;Acc:HGNC:30882]	55850
ENSG00000053524.13	23.4613	0.105193	0.530914	0.198136	0.842938	0.989655	MCF2L2	MCF.2 cell line derived transforming sequence-like 2 [Source:HGNC Symbol;Acc:HGNC:30319]	23101
ENSG00000053747.17	989.222	0.563711	0.108923	5.17533	2.27507e-07	0.000380483	LAMA3	laminin subunit alpha 3 [Source:HGNC Symbol;Acc:HGNC:6483]	3909
ENSG00000053770.12	2633.95	0.0116094	0.0854956	0.135789	0.891988	0.994946	AP5M1	adaptor related protein complex 5 subunit mu 1 [Source:HGNC Symbol;Acc:HGNC:20192]	55745
ENSG00000053900.11	993.73	-0.100382	0.0991802	-1.01211	0.311484	0.912221	ANAPC4	anaphase promoting complex subunit 4 [Source:HGNC Symbol;Acc:HGNC:19990]	29945
ENSG00000053918.18	173.029	-0.135917	0.269732	-0.503898	0.614333	0.977902	KCNQ1	potassium voltage-gated channel subfamily Q member 1 [Source:HGNC Symbol;Acc:HGNC:6294]	3784
ENSG00000054116.12	2883.7	0.0745714	0.0861065	0.866037	0.38647	0.930812	TRAPPC3	trafficking protein particle complex subunit 3 [Source:HGNC Symbol;Acc:HGNC:19942]	27095
ENSG00000054118.15	7776.7	0.00811316	0.0879899	0.0922056	0.926535	0.998336	THRAP3	thyroid hormone receptor associated protein 3 [Source:HGNC Symbol;Acc:HGNC:22964]	9967
ENSG00000054148.18	953.969	-0.0994084	0.118051	-0.842077	0.399745	0.937404	PHPT1	phosphohistidine phosphatase 1 [Source:HGNC Symbol;Acc:HGNC:30033]	29085
ENSG00000054179.12	31.854	-0.973171	0.515539	-1.88768	0.0590693	0.685749	ENTPD2	ectonucleoside triphosphate diphosphohydrolase 2 [Source:HGNC Symbol;Acc:HGNC:3364]	954
ENSG00000054219.11	726.499	-0.209273	0.115237	-1.81602	0.069367	0.712843	LY75	lymphocyte antigen 75 [Source:HGNC Symbol;Acc:HGNC:6729]	4065
ENSG00000054267.22	2763.75	-0.187834	0.0773018	-2.42988	0.0151039	0.460382	ARID4B	AT-rich interaction domain 4B [Source:HGNC Symbol;Acc:HGNC:15550]	51742
ENSG00000054277.14	2051.48	0.112297	0.0849527	1.32187	0.186211	0.855311	OPN3	opsin 3 [Source:HGNC Symbol;Acc:HGNC:14007]	23596
ENSG00000054282.16	499.267	0.10821	0.1376	0.786411	0.431627	0.942648	SDCCAG8	SHH signaling and ciliogenesis regulator SDCCAG8 [Source:HGNC Symbol;Acc:HGNC:10671]	10806
ENSG00000054356.14	44.4181	0.528609	0.418026	1.26454	0.206038	0.879922	PTPRN	protein tyrosine phosphatase receptor type N [Source:HGNC Symbol;Acc:HGNC:9676]	5798
ENSG00000054392.13	154.632	0.0818748	0.220545	0.371238	0.71046	0.986019	HHAT	hedgehog acyltransferase [Source:HGNC Symbol;Acc:HGNC:18270]	55733
ENSG00000054523.19	3790.28	-0.139738	0.0793155	-1.76179	0.0781042	0.727762	KIF1B	kinesin family member 1B [Source:HGNC Symbol;Acc:HGNC:16636]	23095
ENSG00000054598.9	2423.69	-0.441699	0.193742	-2.27983	0.0226177	0.508412	FOXC1	forkhead box C1 [Source:HGNC Symbol;Acc:HGNC:3800]	2296
ENSG00000054611.14	1157.3	0.105365	0.095826	1.09955	0.271529	0.896333	TBC1D22A	TBC1 domain family member 22A [Source:HGNC Symbol;Acc:HGNC:1309]	25771
ENSG00000054654.20	16483.7	-0.144322	0.0936085	-1.54176	0.123131	0.794843	SYNE2	spectrin repeat containing nuclear envelope protein 2 [Source:HGNC Symbol;Acc:HGNC:17084]	23224
ENSG00000054690.14	458.171	-0.323188	0.180204	-1.79346	0.0729001	0.720131	PLEKHH1	pleckstrin homology, MyTH4 and FERM domain containing H1 [Source:HGNC Symbol;Acc:HGNC:17733]	57475
ENSG00000054793.14	3832.31	-0.193317	0.0770187	-2.51	0.0120731	0.437583	ATP9A	ATPase phospholipid transporting 9A _putative_ [Source:HGNC Symbol;Acc:HGNC:13540]	10079
ENSG00000054938.17	2.96395	2.07514	1.68415	1.23216	0.21789	0.881481	CHRDL2	chordin like 2 [Source:HGNC Symbol;Acc:HGNC:24168]	25884
ENSG00000054965.11	3976.63	-0.0827286	0.069726	-1.18648	0.235432	0.884516	FAM168A	family with sequence similarity 168 member A [Source:HGNC Symbol;Acc:HGNC:28999]	23201
ENSG00000054967.13	738.972	0.0515797	0.126464	0.407861	0.683375	0.984344	RELT	RELT TNF receptor [Source:HGNC Symbol;Acc:HGNC:13764]	84957
ENSG00000054983.17	3.79688	-0.180234	1.18888	-0.151599	0.879503	0.994351	GALC	galactosylceramidase [Source:HGNC Symbol;Acc:HGNC:4115]	2581
ENSG00000055044.11	2518.4	-0.095874	0.110248	-0.869622	0.384507	0.930812	NOP58	NOP58 ribonucleoprotein [Source:HGNC Symbol;Acc:HGNC:29926]	51602
ENSG00000055070.17	3650.74	0.122744	0.0826412	1.48527	0.137472	0.82031	SZRD1	SUZ RNA binding domain containing 1 [Source:HGNC Symbol;Acc:HGNC:30232]	26099
ENSG00000055118.17	2.66247	-1.30739	1.64486	-0.794832	0.426711	0.942648	KCNH2	potassium voltage-gated channel subfamily H member 2 [Source:HGNC Symbol;Acc:HGNC:6251]	3757
ENSG00000055130.18	3191.36	-0.0323239	0.0897316	-0.360228	0.718677	0.986019	CUL1	cullin 1 [Source:HGNC Symbol;Acc:HGNC:2551]	8454
ENSG00000055147.19	714.833	0.108901	0.118307	0.920495	0.357314	0.928297	FAM114A2	family with sequence similarity 114 member A2 [Source:HGNC Symbol;Acc:HGNC:1333]	10827
ENSG00000055163.20	33.667	0.0205765	0.527536	0.0390049	0.968886	0.99958	CYFIP2	cytoplasmic FMR1 interacting protein 2 [Source:HGNC Symbol;Acc:HGNC:13760]	26999
ENSG00000055208.19	2613.64	0.102083	0.105776	0.965092	0.334499	0.919596	TAB2	TGF-beta activated kinase 1 _MAP3K7_ binding protein 2 [Source:HGNC Symbol;Acc:HGNC:17075]	23118
ENSG00000055211.14	1107.88	0.228247	0.112085	2.03638	0.0417124	0.610443	GINM1	glycoprotein integral membrane 1 [Source:HGNC Symbol;Acc:HGNC:21074]	116254
ENSG00000055332.19	8248.72	0.195845	0.134751	1.45339	0.146115	0.828101	EIF2AK2	eukaryotic translation initiation factor 2 alpha kinase 2 [Source:HGNC Symbol;Acc:HGNC:9437]	5610
ENSG00000055483.20	1431.54	-0.379723	0.154616	-2.45591	0.014053	0.457829	USP36	ubiquitin specific peptidase 36 [Source:HGNC Symbol;Acc:HGNC:20062]	57602
ENSG00000055609.21	5926.98	-0.184912	0.106042	-1.74376	0.0812001	0.734623	KMT2C	lysine methyltransferase 2C [Source:HGNC Symbol;Acc:HGNC:13726]	58508
ENSG00000055732.13	155.498	-0.0860507	0.205369	-0.419006	0.675212	0.983405	MCOLN3	mucolipin TRP cation channel 3 [Source:HGNC Symbol;Acc:HGNC:13358]	55283
ENSG00000055813.6	3.96444	-0.719808	1.59277	-0.451921	0.651326	0.979199	CCDC85A	coiled-coil domain containing 85A [Source:HGNC Symbol;Acc:HGNC:29400]	114800
ENSG00000055917.16	6801.91	0.0229423	0.0867237	0.264545	0.79136	0.987848	PUM2	pumilio RNA binding family member 2 [Source:HGNC Symbol;Acc:HGNC:14958]	23369
ENSG00000055950.17	801.642	0.0303152	0.111305	0.27236	0.785345	0.987571	MRPL43	mitochondrial ribosomal protein L43 [Source:HGNC Symbol;Acc:HGNC:14517]	84545
ENSG00000055955.17	2.10233	-0.440396	2.23917	-0.196678	0.844079	0.989655	ITIH4	inter-alpha-trypsin inhibitor heavy chain 4 [Source:HGNC Symbol;Acc:HGNC:6169]	3700
ENSG00000056050.7	723.082	0.106441	0.146255	0.727774	0.466752	0.951162	HPF1	histone PARylation factor 1 [Source:HGNC Symbol;Acc:HGNC:26051]	54969
ENSG00000056097.16	7044.44	-0.143771	0.0833217	-1.7255	0.0844382	0.737412	ZFR	zinc finger RNA binding protein [Source:HGNC Symbol;Acc:HGNC:17277]	51663
ENSG00000056277.16	594.278	-0.0786463	0.120196	-0.654319	0.512906	0.965322	ZNF280C	zinc finger protein 280C [Source:HGNC Symbol;Acc:HGNC:25955]	55609
ENSG00000056558.11	59.4991	-0.437115	0.421759	-1.03641	0.300011	0.907026	TRAF1	TNF receptor associated factor 1 [Source:HGNC Symbol;Acc:HGNC:12031]	7185
ENSG00000056586.16	5726.52	0.0439134	0.081706	0.537456	0.590952	0.972646	RC3H2	ring finger and CCCH-type domains 2 [Source:HGNC Symbol;Acc:HGNC:21461]	54542
ENSG00000056736.10	463.155	-0.322489	0.157622	-2.04597	0.0407597	0.605363	IL17RB	interleukin 17 receptor B [Source:HGNC Symbol;Acc:HGNC:18015]	55540
ENSG00000056972.20	1261.46	0.0914606	0.116392	0.785798	0.431986	0.942648	TRAF3IP2	TRAF3 interacting protein 2 [Source:HGNC Symbol;Acc:HGNC:1343]	10758
ENSG00000056998.20	395.55	0.408678	0.521643	0.783444	0.433367	0.942648	GYG2	glycogenin 2 [Source:HGNC Symbol;Acc:HGNC:4700]	8908
ENSG00000057019.16	2346.33	-0.0643592	0.0782054	-0.822951	0.410536	0.941168	DCBLD2	discoidin, CUB and LCCL domain containing 2 [Source:HGNC Symbol;Acc:HGNC:24627]	131566
ENSG00000057149.16	19.3015	1.12306	0.820611	1.36857	0.171134	0.844027	SERPINB3	serpin family B member 3 [Source:HGNC Symbol;Acc:HGNC:10569]	6317
ENSG00000057252.13	2624.16	-0.0359034	0.103468	-0.347002	0.72859	0.986272	SOAT1	sterol O-acyltransferase 1 [Source:HGNC Symbol;Acc:HGNC:11177]	6646
ENSG00000057294.16	2545.21	0.0657148	0.0942534	0.697214	0.485669	0.956034	PKP2	plakophilin 2 [Source:HGNC Symbol;Acc:HGNC:9024]	5318
ENSG00000057468.7	5.92031	-0.264836	1.0157	-0.260743	0.79429	0.98838	MSH4	mutS homolog 4 [Source:HGNC Symbol;Acc:HGNC:7327]	4438
ENSG00000057593.14	1.88263	0.516582	2.03389	0.253987	0.799505	0.98838	F7	coagulation factor VII [Source:HGNC Symbol;Acc:HGNC:3544]	2155
ENSG00000057608.17	13671.6	0.0412574	0.0844614	0.488477	0.625212	0.978366	GDI2	GDP dissociation inhibitor 2 [Source:HGNC Symbol;Acc:HGNC:4227]	2665
ENSG00000057657.17	589.961	0.0424502	0.171426	0.247629	0.804421	0.989257	PRDM1	PR/SET domain 1 [Source:HGNC Symbol;Acc:HGNC:9346]	639
ENSG00000057663.16	2974.23	0.0845977	0.076529	1.10543	0.268972	0.895894	ATG5	autophagy related 5 [Source:HGNC Symbol;Acc:HGNC:589]	9474
ENSG00000057704.13	20.2485	-0.459658	0.682656	-0.673338	0.500732	0.960894	TMCC3	transmembrane and coiled-coil domain family 3 [Source:HGNC Symbol;Acc:HGNC:29199]	57458
ENSG00000057757.10	2735.91	0.0187743	0.0794174	0.236401	0.813121	0.989257	PITHD1	PITH domain containing 1 [Source:HGNC Symbol;Acc:HGNC:25022]	57095
ENSG00000057935.14	1430.05	0.266439	0.103199	2.58179	0.00982883	0.395138	MTA3	metastasis associated 1 family member 3 [Source:HGNC Symbol;Acc:HGNC:23784]	57504
ENSG00000058056.10	158.821	-0.172832	0.229913	-0.751729	0.452214	0.947965	USP13	ubiquitin specific peptidase 13 [Source:HGNC Symbol;Acc:HGNC:12611]	8975
ENSG00000058063.16	2535.83	0.0412438	0.0901353	0.457577	0.647256	0.979127	ATP11B	ATPase phospholipid transporting 11B _putative_ [Source:HGNC Symbol;Acc:HGNC:13553]	23200
ENSG00000058085.15	3947.74	0.170161	0.0874736	1.94529	0.0517404	0.652978	LAMC2	laminin subunit gamma 2 [Source:HGNC Symbol;Acc:HGNC:6493]	3918
ENSG00000058091.17	707.031	-0.260541	0.143171	-1.8198	0.0687899	0.710937	CDK14	cyclin dependent kinase 14 [Source:HGNC Symbol;Acc:HGNC:8883]	5218
ENSG00000058262.10	11671.9	0.00524214	0.067623	0.0775202	0.93821	0.998336	SEC61A1	SEC61 translocon subunit alpha 1 [Source:HGNC Symbol;Acc:HGNC:18276]	29927
ENSG00000058272.19	2812.49	-0.103655	0.0787678	-1.31596	0.188189	0.86038	PPP1R12A	protein phosphatase 1 regulatory subunit 12A [Source:HGNC Symbol;Acc:HGNC:7618]	4659
ENSG00000058335.16	514.518	-0.0782903	0.141544	-0.553118	0.580183	0.97111	RASGRF1	Ras protein specific guanine nucleotide releasing factor 1 [Source:HGNC Symbol;Acc:HGNC:9875]	5923
ENSG00000058404.20	38.295	-0.692569	0.470067	-1.47334	0.14066	0.823234	CAMK2B	calcium/calmodulin dependent protein kinase II beta [Source:HGNC Symbol;Acc:HGNC:1461]	816
ENSG00000058453.17	250.798	0.053374	0.229724	0.23234	0.816274	0.989638	CROCC	ciliary rootlet coiled-coil, rootletin [Source:HGNC Symbol;Acc:HGNC:21299]	9696
ENSG00000058600.16	621.888	-0.0945775	0.12857	-0.735609	0.461969	0.949617	POLR3E	RNA polymerase III subunit E [Source:HGNC Symbol;Acc:HGNC:30347]	55718
ENSG00000058668.15	6300.95	0.23807	0.0892138	2.66854	0.00761826	0.352962	ATP2B4	ATPase plasma membrane Ca2+ transporting 4 [Source:HGNC Symbol;Acc:HGNC:817]	493
ENSG00000058673.17	27.6231	-0.623455	0.543088	-1.14798	0.250977	0.890455	ZC3H11A	zinc finger CCCH-type containing 11A [Source:HGNC Symbol;Acc:HGNC:29093]	9877
ENSG00000058729.11	854.429	-0.0353159	0.127594	-0.276784	0.781946	0.987571	RIOK2	RIO kinase 2 [Source:HGNC Symbol;Acc:HGNC:18999]	55781
ENSG00000058799.15	1805.02	0.179522	0.129985	1.3811	0.167248	0.841472	YIPF1	Yip1 domain family member 1 [Source:HGNC Symbol;Acc:HGNC:25231]	54432
ENSG00000058804.12	4254.11	0.0385986	0.085165	0.453221	0.65039	0.979199	NDC1	NDC1 transmembrane nucleoporin [Source:HGNC Symbol;Acc:HGNC:25525]	55706
ENSG00000059122.17	336.72	0.00226052	0.197497	0.0114458	0.990868	0.99958	FLYWCH1	FLYWCH-type zinc finger 1 [Source:HGNC Symbol;Acc:HGNC:25404]	84256
ENSG00000059145.19	210.694	-0.150405	0.205604	-0.73153	0.464456	0.949753	UNKL	unk like zinc finger [Source:HGNC Symbol;Acc:HGNC:14184]	64718
ENSG00000059377.18	47.6672	0.383374	0.377368	1.01591	0.30967	0.909791	TBXAS1	thromboxane A synthase 1 [Source:HGNC Symbol;Acc:HGNC:11609]	6916
ENSG00000059378.13	1583.34	0.263102	0.172033	1.52937	0.126174	0.799054	PARP12	poly_ADP-ribose_ polymerase family member 12 [Source:HGNC Symbol;Acc:HGNC:21919]	64761
ENSG00000059573.9	2922.34	0.174632	0.0994189	1.75652	0.0789989	0.729403	ALDH18A1	aldehyde dehydrogenase 18 family member A1 [Source:HGNC Symbol;Acc:HGNC:9722]	5832
ENSG00000059588.10	2081.18	-0.241539	0.134872	-1.79088	0.0733131	0.72051	TARBP1	TAR _HIV-1_ RNA binding protein 1 [Source:HGNC Symbol;Acc:HGNC:11568]	6894
ENSG00000059691.12	371.69	0.211687	0.184967	1.14445	0.252435	0.891558	GATB	glutamyl-tRNA amidotransferase subunit B [Source:HGNC Symbol;Acc:HGNC:8849]	5188
ENSG00000059728.11	902.49	-0.0921032	0.106303	-0.866422	0.386259	0.930812	MXD1	MAX dimerization protein 1 [Source:HGNC Symbol;Acc:HGNC:6761]	4084
ENSG00000059758.8	1046.65	-0.0253683	0.0990004	-0.256244	0.797762	0.98838	CDK17	cyclin dependent kinase 17 [Source:HGNC Symbol;Acc:HGNC:8750]	5128
ENSG00000059769.20	314.997	-0.0752096	0.165969	-0.453155	0.650437	0.979199	DNAJC25	DnaJ heat shock protein family _Hsp40_ member C25 [Source:HGNC Symbol;Acc:HGNC:34187]	548645
ENSG00000059804.16	230.735	-0.401028	0.328752	-1.21985	0.222522	0.881481	SLC2A3	solute carrier family 2 member 3 [Source:HGNC Symbol;Acc:HGNC:11007]	6515
ENSG00000059915.17	14.5691	0.779873	0.677085	1.15181	0.249399	0.888934	PSD	pleckstrin and Sec7 domain containing [Source:HGNC Symbol;Acc:HGNC:9507]	5662
ENSG00000060069.18	420.798	-0.130411	0.159619	-0.817017	0.413919	0.941168	CTDP1	CTD phosphatase subunit 1 [Source:HGNC Symbol;Acc:HGNC:2498]	9150
ENSG00000060138.13	4247.46	0.0640588	0.0753757	0.849861	0.395403	0.93532	YBX3	Y-box binding protein 3 [Source:HGNC Symbol;Acc:HGNC:2428]	8531
ENSG00000060140.9	156.216	-0.103287	0.231254	-0.446638	0.655136	0.980276	STYK1	serine/threonine/tyrosine kinase 1 [Source:HGNC Symbol;Acc:HGNC:18889]	55359
ENSG00000060237.19	6121.05	-0.000386758	0.0898766	-0.00430322	0.996567	0.99958	WNK1	WNK lysine deficient protein kinase 1 [Source:HGNC Symbol;Acc:HGNC:14540]	65125
ENSG00000060339.14	3777.49	-0.141067	0.0961555	-1.46707	0.142356	0.823894	CCAR1	cell division cycle and apoptosis regulator 1 [Source:HGNC Symbol;Acc:HGNC:24236]	55749
ENSG00000060491.17	929.922	0.140218	0.131766	1.06414	0.287266	0.903421	OGFR	opioid growth factor receptor [Source:HGNC Symbol;Acc:HGNC:15768]	11054
ENSG00000060558.4	784.925	0.0204345	0.117154	0.174424	0.861533	0.991631	GNA15	G protein subunit alpha 15 [Source:HGNC Symbol;Acc:HGNC:4383]	2769
ENSG00000060642.12	262.426	-0.0764552	0.206649	-0.369977	0.7114	0.986019	PIGV	phosphatidylinositol glycan anchor biosynthesis class V [Source:HGNC Symbol;Acc:HGNC:26031]	55650
ENSG00000060656.20	413.536	0.0356391	0.197158	0.180764	0.856553	0.991625	PTPRU	protein tyrosine phosphatase receptor type U [Source:HGNC Symbol;Acc:HGNC:9683]	10076
ENSG00000060688.13	1442.69	0.01482	0.0985595	0.150366	0.880476	0.994351	SNRNP40	small nuclear ribonucleoprotein U5 subunit 40 [Source:HGNC Symbol;Acc:HGNC:30857]	9410
ENSG00000060718.22	177.596	0.63306	0.43286	1.46251	0.143603	0.825245	COL11A1	collagen type XI alpha 1 chain [Source:HGNC Symbol;Acc:HGNC:2186]	1301
ENSG00000060749.16	10703	0.0221976	0.0797461	0.278353	0.780741	0.987571	QSER1	glutamine and serine rich 1 [Source:HGNC Symbol;Acc:HGNC:26154]	79832
ENSG00000060762.19	1465.12	0.221379	0.192052	1.1527	0.249032	0.888934	MPC1	mitochondrial pyruvate carrier 1 [Source:HGNC Symbol;Acc:HGNC:21606]	51660
ENSG00000060971.19	624.49	-0.0550949	0.113357	-0.486029	0.626947	0.978366	ACAA1	acetyl-CoA acyltransferase 1 [Source:HGNC Symbol;Acc:HGNC:82]	30
ENSG00000061273.18	1738.79	-0.184147	0.146246	-1.25916	0.207972	0.881431	HDAC7	histone deacetylase 7 [Source:HGNC Symbol;Acc:HGNC:14067]	51564
ENSG00000061455.11	52.2902	0.0887899	0.479162	0.185303	0.852992	0.991179	PRDM6	PR/SET domain 6 [Source:HGNC Symbol;Acc:HGNC:9350]	93166
ENSG00000061656.11	126.519	-0.0162224	0.256733	-0.063188	0.949617	0.998671	SPAG4	sperm associated antigen 4 [Source:HGNC Symbol;Acc:HGNC:11214]	6676
ENSG00000061676.15	10044.1	0.0577362	0.0706449	0.817273	0.413772	0.941168	NCKAP1	NCK associated protein 1 [Source:HGNC Symbol;Acc:HGNC:7666]	10787
ENSG00000061794.13	1145.71	-0.0137236	0.114896	-0.119444	0.904924	0.995869	MRPS35	mitochondrial ribosomal protein S35 [Source:HGNC Symbol;Acc:HGNC:16635]	60488
ENSG00000061918.14	472.892	0.583342	0.200896	2.9037	0.0036878	0.256784	GUCY1B1	guanylate cyclase 1 soluble subunit beta 1 [Source:HGNC Symbol;Acc:HGNC:4687]	2983
ENSG00000061936.10	852.099	-0.239739	0.145838	-1.64387	0.100203	0.766556	SFSWAP	splicing factor SWAP [Source:HGNC Symbol;Acc:HGNC:10790]	6433
ENSG00000061938.21	584.801	-0.192039	0.206947	-0.927962	0.353427	0.927182	TNK2	tyrosine kinase non receptor 2 [Source:HGNC Symbol;Acc:HGNC:19297]	10188
ENSG00000061987.16	1543.31	-0.106261	0.103439	-1.02728	0.30429	0.907026	MON2	MON2 homolog, regulator of endosome-to-Golgi trafficking [Source:HGNC Symbol;Acc:HGNC:29177]	23041
ENSG00000062038.15	4661.28	0.175013	0.0808608	2.16437	0.0304356	0.549088	CDH3	cadherin 3 [Source:HGNC Symbol;Acc:HGNC:1762]	1001
ENSG00000062194.16	3658.01	-0.0894505	0.0738979	-1.21046	0.226102	0.881638	GPBP1	GC-rich promoter binding protein 1 [Source:HGNC Symbol;Acc:HGNC:29520]	65056
ENSG00000062282.15	1078.85	-0.386086	0.414058	-0.932445	0.351106	0.927182	DGAT2	diacylglycerol O-acyltransferase 2 [Source:HGNC Symbol;Acc:HGNC:16940]	84649
ENSG00000062370.17	406.138	-0.202902	0.151263	-1.34139	0.179795	0.850687	ZNF112	zinc finger protein 112 [Source:HGNC Symbol;Acc:HGNC:12892]	7771
ENSG00000062485.19	4608.33	-0.0249415	0.0757957	-0.329062	0.742109	0.987571	CS	citrate synthase [Source:HGNC Symbol;Acc:HGNC:2422]	1431
ENSG00000062524.16	2.61619	-0.851996	1.41798	-0.600852	0.547938	0.970775	LTK	leukocyte receptor tyrosine kinase [Source:HGNC Symbol;Acc:HGNC:6721]	4058
ENSG00000062582.14	50.0845	0.514758	0.366034	1.40631	0.159632	0.837865	MRPS24	mitochondrial ribosomal protein S24 [Source:HGNC Symbol;Acc:HGNC:14510]	64951
ENSG00000062598.18	1147.36	-0.0106534	0.119543	-0.089118	0.928988	0.998336	ELMO2	engulfment and cell motility 2 [Source:HGNC Symbol;Acc:HGNC:17233]	63916
ENSG00000062650.20	4437.55	-0.0222549	0.0895313	-0.248571	0.803692	0.989257	WAPL	WAPL cohesin release factor [Source:HGNC Symbol;Acc:HGNC:23293]	23063
ENSG00000062716.13	3087.61	-0.446172	0.186601	-2.39105	0.0168005	0.47627	VMP1	vacuole membrane protein 1 [Source:HGNC Symbol;Acc:HGNC:29559]	81671
ENSG00000062725.10	1435.53	0.135666	0.113854	1.19158	0.233426	0.884516	APPBP2	amyloid beta precursor protein binding protein 2 [Source:HGNC Symbol;Acc:HGNC:622]	10513
ENSG00000062822.16	1614.04	-0.017735	0.105302	-0.168421	0.866252	0.992427	POLD1	DNA polymerase delta 1, catalytic subunit [Source:HGNC Symbol;Acc:HGNC:9175]	5424
ENSG00000063046.18	14503.3	-0.106615	0.0967827	-1.10159	0.270638	0.896023	EIF4B	eukaryotic translation initiation factor 4B [Source:HGNC Symbol;Acc:HGNC:3285]	1975
ENSG00000063127.16	42.3953	-0.585473	0.517287	-1.13181	0.257713	0.892931	SLC6A16	solute carrier family 6 member 16 [Source:HGNC Symbol;Acc:HGNC:13622]	28968
ENSG00000063169.12	97.3655	-0.530246	0.319202	-1.66116	0.0966807	0.762734	BICRA	BRD4 interacting chromatin remodeling complex associated protein [Source:HGNC Symbol;Acc:HGNC:4332]	29998
ENSG00000063176.16	221.851	0.0986694	0.209125	0.47182	0.637055	0.978511	SPHK2	sphingosine kinase 2 [Source:HGNC Symbol;Acc:HGNC:18859]	56848
ENSG00000063177.13	13503.9	0.04024	0.0910127	0.442136	0.658391	0.980763	RPL18	ribosomal protein L18 [Source:HGNC Symbol;Acc:HGNC:10310]	6141
ENSG00000063180.9	163.533	0.123147	0.270229	0.455712	0.648597	0.979199	CA11	carbonic anhydrase 11 [Source:HGNC Symbol;Acc:HGNC:1370]	770
ENSG00000063241.8	893.855	0.220003	0.133054	1.65349	0.098231	0.762937	ISOC2	isochorismatase domain containing 2 [Source:HGNC Symbol;Acc:HGNC:26278]	79763
ENSG00000063244.13	4552.67	-0.0555439	0.0722477	-0.768797	0.442014	0.943717	U2AF2	U2 small nuclear RNA auxiliary factor 2 [Source:HGNC Symbol;Acc:HGNC:23156]	11338
ENSG00000063245.15	2512.02	0.11734	0.0909934	1.28954	0.19721	0.868747	EPN1	epsin 1 [Source:HGNC Symbol;Acc:HGNC:21604]	29924
ENSG00000063322.15	1388.08	0.0541912	0.0894076	0.606114	0.544439	0.970599	MED29	mediator complex subunit 29 [Source:HGNC Symbol;Acc:HGNC:23074]	55588
ENSG00000063438.20	5.28658	0.308112	1.07031	0.287873	0.773444	0.987571	AHRR	aryl-hydrocarbon receptor repressor [Source:HGNC Symbol;Acc:HGNC:346]	57491
ENSG00000063587.15	43.6224	0.00341605	0.501817	0.00680736	0.994569	0.99958	ZNF275	zinc finger protein 275 [Source:HGNC Symbol;Acc:HGNC:13069]	10838
ENSG00000063601.17	2378.73	-0.158552	0.0782086	-2.0273	0.0426321	0.615872	MTMR1	myotubularin related protein 1 [Source:HGNC Symbol;Acc:HGNC:7449]	8776
ENSG00000063660.9	1066.31	-0.0355478	0.127071	-0.279747	0.779672	0.987571	GPC1	glypican 1 [Source:HGNC Symbol;Acc:HGNC:4449]	2817
ENSG00000063761.16	176.87	0.00544611	0.194603	0.0279857	0.977674	0.99958	ADCK1	aarF domain containing kinase 1 [Source:HGNC Symbol;Acc:HGNC:19038]	57143
ENSG00000063854.13	450.742	0.13157	0.138632	0.949054	0.342593	0.923721	HAGH	hydroxyacylglutathione hydrolase [Source:HGNC Symbol;Acc:HGNC:4805]	3029
ENSG00000063978.16	1697.95	0.0344888	0.0847878	0.406766	0.68418	0.98459	RNF4	ring finger protein 4 [Source:HGNC Symbol;Acc:HGNC:10067]	6047
ENSG00000064012.23	1029.67	-0.0386013	0.105293	-0.366608	0.713912	0.986019	CASP8	caspase 8 [Source:HGNC Symbol;Acc:HGNC:1509]	841
ENSG00000064042.18	4013.56	0.136383	0.135446	1.00692	0.313974	0.913515	LIMCH1	LIM and calponin homology domains 1 [Source:HGNC Symbol;Acc:HGNC:29191]	22998
ENSG00000064102.15	1295.83	0.0346305	0.0972435	0.356121	0.72175	0.986019	INTS13	integrator complex subunit 13 [Source:HGNC Symbol;Acc:HGNC:20174]	55726
ENSG00000064115.11	1607.52	0.0426381	0.0900179	0.473662	0.635741	0.978511	TM7SF3	transmembrane 7 superfamily member 3 [Source:HGNC Symbol;Acc:HGNC:23049]	51768
ENSG00000064195.7	115.435	-0.416044	0.239505	-1.7371	0.0823697	0.734623	DLX3	distal-less homeobox 3 [Source:HGNC Symbol;Acc:HGNC:2916]	1747
ENSG00000064199.7	85.4005	0.0567473	0.330043	0.171939	0.863486	0.991871	SPA17	sperm autoantigenic protein 17 [Source:HGNC Symbol;Acc:HGNC:11210]	53340
ENSG00000064205.11	28.5612	1.54697	0.557051	2.77707	0.0054851	0.306799	CCN5	cellular communication network factor 5 [Source:HGNC Symbol;Acc:HGNC:12770]	8839
ENSG00000064225.13	309.81	-0.420164	0.21295	-1.97307	0.0484878	0.645115	ST3GAL6	ST3 beta-galactoside alpha-2,3-sialyltransferase 6 [Source:HGNC Symbol;Acc:HGNC:18080]	10402
ENSG00000064270.13	1102.56	0.0890224	0.168197	0.529275	0.596614	0.972967	ATP2C2	ATPase secretory pathway Ca2+ transporting 2 [Source:HGNC Symbol;Acc:HGNC:29103]	9914
ENSG00000064300.9	469.438	-0.745248	0.23719	-3.14199	0.00167805	0.184787	NGFR	nerve growth factor receptor [Source:HGNC Symbol;Acc:HGNC:7809]	4804
ENSG00000064309.16	1061.61	-0.101943	0.114447	-0.890745	0.373066	0.928964	CDON	cell adhesion associated, oncogene regulated [Source:HGNC Symbol;Acc:HGNC:17104]	50937
ENSG00000064313.13	2051.46	-0.021587	0.107419	-0.200962	0.840729	0.989655	TAF2	TATA-box binding protein associated factor 2 [Source:HGNC Symbol;Acc:HGNC:11536]	6873
ENSG00000064393.16	2417.84	-0.114415	0.101201	-1.13057	0.258234	0.893667	HIPK2	homeodomain interacting protein kinase 2 [Source:HGNC Symbol;Acc:HGNC:14402]	28996
ENSG00000064419.14	4244.91	0.0591674	0.0741433	0.798013	0.424863	0.942648	TNPO3	transportin 3 [Source:HGNC Symbol;Acc:HGNC:17103]	23534
ENSG00000064490.14	1618.65	0.0931698	0.0975448	0.955148	0.339503	0.922802	RFXANK	regulatory factor X associated ankyrin containing protein [Source:HGNC Symbol;Acc:HGNC:9987]	8625
ENSG00000064545.15	927.743	0.150562	0.107567	1.3997	0.161603	0.837865	TMEM161A	transmembrane protein 161A [Source:HGNC Symbol;Acc:HGNC:26020]	54929
ENSG00000064547.14	925.956	0.0985316	0.10815	0.911062	0.362262	0.928297	LPAR2	lysophosphatidic acid receptor 2 [Source:HGNC Symbol;Acc:HGNC:3168]	9170
ENSG00000064601.21	2032.25	0.232378	0.105758	2.19725	0.0280025	0.535828	CTSA	cathepsin A [Source:HGNC Symbol;Acc:HGNC:9251]	5476
ENSG00000064607.17	2880.26	-0.21731	0.124694	-1.74274	0.0813782	0.734623	SUGP2	SURP and G-patch domain containing 2 [Source:HGNC Symbol;Acc:HGNC:18641]	10147
ENSG00000064651.14	32139.9	-0.450263	0.151078	-2.98033	0.00287937	0.232011	SLC12A2	solute carrier family 12 member 2 [Source:HGNC Symbol;Acc:HGNC:10911]	6558
ENSG00000064652.11	992.827	-0.0337504	0.117835	-0.286422	0.774555	0.987571	SNX24	sorting nexin 24 [Source:HGNC Symbol;Acc:HGNC:21533]	28966
ENSG00000064655.19	657.701	-0.00146618	0.12671	-0.0115712	0.990768	0.99958	EYA2	EYA transcriptional coactivator and phosphatase 2 [Source:HGNC Symbol;Acc:HGNC:3520]	2139
ENSG00000064666.15	6544.87	0.0282544	0.0773728	0.365172	0.714983	0.986019	CNN2	calponin 2 [Source:HGNC Symbol;Acc:HGNC:2156]	1265
ENSG00000064687.13	365.885	-0.301692	0.289058	-1.04371	0.296621	0.907026	ABCA7	ATP binding cassette subfamily A member 7 [Source:HGNC Symbol;Acc:HGNC:37]	10347
ENSG00000064692.20	435.386	0.564084	0.500024	1.12811	0.259272	0.893988	SNCAIP	synuclein alpha interacting protein [Source:HGNC Symbol;Acc:HGNC:11139]	9627
ENSG00000064703.13	1468.37	0.0401207	0.105693	0.379596	0.704245	0.985682	DDX20	DEAD-box helicase 20 [Source:HGNC Symbol;Acc:HGNC:2743]	11218
ENSG00000064726.10	2179.3	-0.00520905	0.126332	-0.0412331	0.96711	0.999554	BTBD1	BTB domain containing 1 [Source:HGNC Symbol;Acc:HGNC:1120]	53339
ENSG00000064763.12	424.51	-0.2621	0.209581	-1.25059	0.211084	0.881481	FAR2	fatty acyl-CoA reductase 2 [Source:HGNC Symbol;Acc:HGNC:25531]	55711
ENSG00000064787.14	40.8596	0.475545	0.531745	0.89431	0.371156	0.928964	BCAS1	brain enriched myelin associated protein 1 [Source:HGNC Symbol;Acc:HGNC:974]	8537
ENSG00000064886.14	1037.87	0.419859	0.158031	2.65682	0.00788826	0.355275	CHI3L2	chitinase 3 like 2 [Source:HGNC Symbol;Acc:HGNC:1933]	1117
ENSG00000064932.16	1117.32	0.0479665	0.142862	0.335753	0.737057	0.987398	SBNO2	strawberry notch homolog 2 [Source:HGNC Symbol;Acc:HGNC:29158]	22904
ENSG00000064933.19	1034.1	-0.0928898	0.0967308	-0.960292	0.336908	0.920362	PMS1	PMS1 homolog 1, mismatch repair system component [Source:HGNC Symbol;Acc:HGNC:9121]	5378
ENSG00000064961.19	2413.99	-0.000534712	0.0771974	-0.00692656	0.994473	0.99958	HMG20B	high mobility group 20B [Source:HGNC Symbol;Acc:HGNC:5002]	10362
ENSG00000064989.13	3.25256	0.129343	1.33893	0.0966016	0.923043	0.998336	CALCRL	calcitonin receptor like receptor [Source:HGNC Symbol;Acc:HGNC:16709]	10203
ENSG00000064995.19	1830.1	-0.0990692	0.0880249	-1.12547	0.260391	0.894529	TAF11	TATA-box binding protein associated factor 11 [Source:HGNC Symbol;Acc:HGNC:11544]	6882
ENSG00000064999.15	2510.65	-0.0219761	0.099701	-0.22042	0.825544	0.989638	ANKS1A	ankyrin repeat and sterile alpha motif domain containing 1A [Source:HGNC Symbol;Acc:HGNC:20961]	23294
ENSG00000065000.19	4484.12	-0.015887	0.0813221	-0.195359	0.845112	0.989655	AP3D1	adaptor related protein complex 3 subunit delta 1 [Source:HGNC Symbol;Acc:HGNC:568]	8943
ENSG00000065029.15	1407.82	-0.0238161	0.0983203	-0.242229	0.808602	0.989257	ZNF76	zinc finger protein 76 [Source:HGNC Symbol;Acc:HGNC:13149]	7629
ENSG00000065054.14	509.95	0.441962	0.177823	2.4854	0.0129404	0.44247	SLC9A3R2	SLC9A3 regulator 2 [Source:HGNC Symbol;Acc:HGNC:11076]	9351
ENSG00000065057.9	266.339	0.233024	0.187837	1.24056	0.214767	0.881481	NTHL1	nth like DNA glycosylase 1 [Source:HGNC Symbol;Acc:HGNC:8028]	4913
ENSG00000065060.18	3974.89	0.0322126	0.073544	0.438004	0.661383	0.981801	UHRF1BP1	UHRF1 binding protein 1 [Source:HGNC Symbol;Acc:HGNC:21216]	54887
ENSG00000065135.12	8420.75	0.0771634	0.09796	0.787703	0.430871	0.942648	GNAI3	G protein subunit alpha i3 [Source:HGNC Symbol;Acc:HGNC:4387]	2773
ENSG00000065150.21	11631.4	-0.0664339	0.0755852	-0.878927	0.379441	0.930812	IPO5	importin 5 [Source:HGNC Symbol;Acc:HGNC:6402]	3843
ENSG00000065154.12	6288.27	0.0788931	0.0967764	0.81521	0.414952	0.941168	OAT	ornithine aminotransferase [Source:HGNC Symbol;Acc:HGNC:8091]	4942
ENSG00000065183.16	3162.84	0.054685	0.0724016	0.755301	0.450068	0.947123	WDR3	WD repeat domain 3 [Source:HGNC Symbol;Acc:HGNC:12755]	10885
ENSG00000065243.20	5580.22	-0.018589	0.0682517	-0.272359	0.785346	0.987571	PKN2	protein kinase N2 [Source:HGNC Symbol;Acc:HGNC:9406]	5586
ENSG00000065268.11	584.205	0.0690865	0.131039	0.527221	0.59804	0.973029	WDR18	WD repeat domain 18 [Source:HGNC Symbol;Acc:HGNC:17956]	57418
ENSG00000065308.5	1596.28	0.106585	0.0865117	1.23203	0.217939	0.881481	TRAM2	translocation associated membrane protein 2 [Source:HGNC Symbol;Acc:HGNC:16855]	9697
ENSG00000065320.9	1171.84	-0.0224704	0.11605	-0.193626	0.846469	0.989655	NTN1	netrin 1 [Source:HGNC Symbol;Acc:HGNC:8029]	9423
ENSG00000065325.13	13.1331	1.25861	0.715501	1.75906	0.078567	0.729325	GLP2R	glucagon like peptide 2 receptor [Source:HGNC Symbol;Acc:HGNC:4325]	9340
ENSG00000065328.17	858.12	0.105233	0.106205	0.990852	0.321758	0.916968	MCM10	minichromosome maintenance 10 replication initiation factor [Source:HGNC Symbol;Acc:HGNC:18043]	55388
ENSG00000065357.20	305.062	0.13159	0.220578	0.596567	0.550797	0.97111	DGKA	diacylglycerol kinase alpha [Source:HGNC Symbol;Acc:HGNC:2849]	1606
ENSG00000065361.17	2557.44	-0.113863	0.0932457	-1.2211	0.222046	0.881481	ERBB3	erb-b2 receptor tyrosine kinase 3 [Source:HGNC Symbol;Acc:HGNC:3431]	2065
ENSG00000065371.18	191.844	-0.297668	0.207366	-1.43547	0.151154	0.83458	ROPN1	rhophilin associated tail protein 1 [Source:HGNC Symbol;Acc:HGNC:17692]	54763
ENSG00000065413.20	633.39	-0.145621	0.121101	-1.20247	0.22918	0.882405	ANKRD44	ankyrin repeat domain 44 [Source:HGNC Symbol;Acc:HGNC:25259]	91526
ENSG00000065427.15	8728.59	0.00636517	0.0891429	0.0714041	0.943076	0.998336	KARS1	lysyl-tRNA synthetase 1 [Source:HGNC Symbol;Acc:HGNC:6215]	3735
ENSG00000065457.11	1600.93	-0.111805	0.0861965	-1.29709	0.1946	0.86498	ADAT1	adenosine deaminase tRNA specific 1 [Source:HGNC Symbol;Acc:HGNC:228]	23536
ENSG00000065485.20	792.599	0.0465871	0.145168	0.320919	0.748272	0.987571	PDIA5	protein disulfide isomerase family A member 5 [Source:HGNC Symbol;Acc:HGNC:24811]	10954
ENSG00000065491.8	919.167	-0.164095	0.114725	-1.43033	0.152623	0.836173	TBC1D22B	TBC1 domain family member 22B [Source:HGNC Symbol;Acc:HGNC:21602]	55633
ENSG00000065518.8	2287.17	0.109018	0.114684	0.950591	0.341812	0.923441	NDUFB4	NADH:ubiquinone oxidoreductase subunit B4 [Source:HGNC Symbol;Acc:HGNC:7699]	4710
ENSG00000065526.12	2489.77	-0.396694	0.126266	-3.14174	0.00167948	0.184787	SPEN	spen family transcriptional repressor [Source:HGNC Symbol;Acc:HGNC:17575]	23013
ENSG00000065534.20	2646.57	0.149626	0.0928678	1.61117	0.107142	0.773013	MYLK	myosin light chain kinase [Source:HGNC Symbol;Acc:HGNC:7590]	4638
ENSG00000065548.18	3290.53	0.015457	0.0973094	0.158844	0.873792	0.993934	ZC3H15	zinc finger CCCH-type containing 15 [Source:HGNC Symbol;Acc:HGNC:29528]	55854
ENSG00000065559.15	1450.33	0.0226516	0.117571	0.192662	0.847224	0.989655	MAP2K4	mitogen-activated protein kinase kinase 4 [Source:HGNC Symbol;Acc:HGNC:6844]	6416
ENSG00000065600.13	787.94	0.198897	0.110746	1.79598	0.0724983	0.717952	PACC1	proton activated chloride channel 1 [Source:HGNC Symbol;Acc:HGNC:25593]	55248
ENSG00000065609.15	4.30814	-1.96346	1.49747	-1.31118	0.189796	0.86137	SNAP91	synaptosome associated protein 91 [Source:HGNC Symbol;Acc:HGNC:14986]	9892
ENSG00000065613.15	5213.41	-0.17365	0.0857401	-2.02531	0.0428354	0.617036	SLK	STE20 like kinase [Source:HGNC Symbol;Acc:HGNC:11088]	9748
ENSG00000065615.14	1198.49	0.164022	0.121505	1.34992	0.177042	0.848977	CYB5R4	cytochrome b5 reductase 4 [Source:HGNC Symbol;Acc:HGNC:20147]	51167
ENSG00000065618.21	1130.32	0.400581	0.144973	2.76314	0.00572481	0.31472	COL17A1	collagen type XVII alpha 1 chain [Source:HGNC Symbol;Acc:HGNC:2194]	1308
ENSG00000065621.15	20.2689	-0.425298	0.581005	-0.732005	0.464165	0.949682	GSTO2	glutathione S-transferase omega 2 [Source:HGNC Symbol;Acc:HGNC:23064]	119391
ENSG00000065665.21	132.246	-0.132199	0.233909	-0.565172	0.571957	0.97111	SEC61A2	SEC61 translocon subunit alpha 2 [Source:HGNC Symbol;Acc:HGNC:17702]	55176
ENSG00000065675.16	74.8999	-0.0842013	0.392495	-0.214528	0.830135	0.989638	PRKCQ	protein kinase C theta [Source:HGNC Symbol;Acc:HGNC:9410]	5588
ENSG00000065717.15	1031.38	-0.490982	0.13874	-3.53887	0.000401846	0.0837986	TLE2	TLE family member 2, transcriptional corepressor [Source:HGNC Symbol;Acc:HGNC:11838]	7089
ENSG00000065802.12	922.289	-0.163182	0.15733	-1.0372	0.299644	0.907026	ASB1	ankyrin repeat and SOCS box containing 1 [Source:HGNC Symbol;Acc:HGNC:16011]	51665
ENSG00000065809.14	678.334	0.100109	0.123693	0.809339	0.41832	0.941168	FAM107B	family with sequence similarity 107 member B [Source:HGNC Symbol;Acc:HGNC:23726]	83641
ENSG00000065833.9	722.359	0.3041	0.188852	1.61025	0.107343	0.774105	ME1	malic enzyme 1 [Source:HGNC Symbol;Acc:HGNC:6983]	4199
ENSG00000065882.17	5190.17	-0.116468	0.0947937	-1.22864	0.219206	0.881481	TBC1D1	TBC1 domain family member 1 [Source:HGNC Symbol;Acc:HGNC:11578]	23216
ENSG00000065883.17	4477.04	-0.0230451	0.0935392	-0.246368	0.805397	0.989257	CDK13	cyclin dependent kinase 13 [Source:HGNC Symbol;Acc:HGNC:1733]	8621
ENSG00000065911.13	6144.76	0.187286	0.080347	2.33097	0.019755	0.48483	MTHFD2	methylenetetrahydrofolate dehydrogenase _NADP+ dependent_ 2, methenyltetrahydrofolate cyclohydrolase [Source:HGNC Symbol;Acc:HGNC:7434]	10797
ENSG00000065923.10	3008.11	0.271698	0.149822	1.81347	0.0697599	0.713355	SLC9A7	solute carrier family 9 member A7 [Source:HGNC Symbol;Acc:HGNC:17123]	84679
ENSG00000065970.9	706.637	-0.0721415	0.121106	-0.595688	0.551384	0.97111	FOXJ2	forkhead box J2 [Source:HGNC Symbol;Acc:HGNC:24818]	55810
ENSG00000065978.19	28049.5	0.0738842	0.0844721	0.874658	0.38176	0.930812	YBX1	Y-box binding protein 1 [Source:HGNC Symbol;Acc:HGNC:8014]	4904
ENSG00000065989.16	180.285	0.143136	0.319073	0.448599	0.653721	0.980025	PDE4A	phosphodiesterase 4A [Source:HGNC Symbol;Acc:HGNC:8780]	5141
ENSG00000066027.12	3623.89	-0.170247	0.104215	-1.63361	0.102341	0.767821	PPP2R5A	protein phosphatase 2 regulatory subunit B'alpha [Source:HGNC Symbol;Acc:HGNC:9309]	5525
ENSG00000066044.15	2586.75	-0.0157094	0.0835748	-0.187968	0.850902	0.990567	ELAVL1	ELAV like RNA binding protein 1 [Source:HGNC Symbol;Acc:HGNC:3312]	1994
ENSG00000066056.14	42.0609	-0.0612956	0.50777	-0.120715	0.903916	0.995869	TIE1	tyrosine kinase with immunoglobulin like and EGF like domains 1 [Source:HGNC Symbol;Acc:HGNC:11809]	7075
ENSG00000066084.13	3359.7	-0.111311	0.0819513	-1.35826	0.174381	0.848977	DIP2B	disco interacting protein 2 homolog B [Source:HGNC Symbol;Acc:HGNC:29284]	57609
ENSG00000066117.15	1171.67	-0.0885795	0.0955642	-0.92691	0.353973	0.927182	SMARCD1	SWI/SNF related, matrix associated, actin dependent regulator of chromatin, subfamily d, member 1 [Source:HGNC Symbol;Acc:HGNC:11106]	6602
ENSG00000066135.13	1470.2	0.0254048	0.0871092	0.291643	0.77056	0.987571	KDM4A	lysine demethylase 4A [Source:HGNC Symbol;Acc:HGNC:22978]	9682
ENSG00000066136.21	2818.3	-0.0035595	0.0813257	-0.0437685	0.965089	0.999344	NFYC	nuclear transcription factor Y subunit gamma [Source:HGNC Symbol;Acc:HGNC:7806]	4802
ENSG00000066185.13	21.8753	0.572939	0.586387	0.977067	0.328536	0.919271	ZMYND12	zinc finger MYND-type containing 12 [Source:HGNC Symbol;Acc:HGNC:21192]	84217
ENSG00000066230.12	10.447	-0.521388	0.74007	-0.704513	0.481113	0.955888	SLC9A3	solute carrier family 9 member A3 [Source:HGNC Symbol;Acc:HGNC:11073]	6550
ENSG00000066248.15	267.457	-0.135676	0.159852	-0.848759	0.396016	0.935579	NGEF	neuronal guanine nucleotide exchange factor [Source:HGNC Symbol;Acc:HGNC:7807]	25791
ENSG00000066279.19	6272.97	-0.0340469	0.0701359	-0.485441	0.627363	0.978366	ASPM	assembly factor for spindle microtubules [Source:HGNC Symbol;Acc:HGNC:19048]	259266
ENSG00000066322.15	3226.48	0.100518	0.0804592	1.24931	0.211553	0.881481	ELOVL1	ELOVL fatty acid elongase 1 [Source:HGNC Symbol;Acc:HGNC:14418]	64834
ENSG00000066336.12	143.099	0.432105	0.32412	1.33316	0.182478	0.852502	SPI1	Spi-1 proto-oncogene [Source:HGNC Symbol;Acc:HGNC:11241]	6688
ENSG00000066379.15	79.108	-0.13943	0.296794	-0.469786	0.638508	0.978561	POLR1H	RNA polymerase I subunit H [Source:HGNC Symbol;Acc:HGNC:13182]	30834
ENSG00000066422.6	1466.85	-0.120763	0.107395	-1.12447	0.260814	0.894735	ZBTB11	zinc finger and BTB domain containing 11 [Source:HGNC Symbol;Acc:HGNC:16740]	27107
ENSG00000066427.25	955.911	0.0242747	0.125677	0.193151	0.846841	0.989655	ATXN3	ataxin 3 [Source:HGNC Symbol;Acc:HGNC:7106]	4287
ENSG00000066455.13	1620.81	0.0726851	0.114857	0.632831	0.526844	0.966739	GOLGA5	golgin A5 [Source:HGNC Symbol;Acc:HGNC:4428]	9950
ENSG00000066468.24	446.956	-0.666394	0.232651	-2.86435	0.00417871	0.271079	FGFR2	fibroblast growth factor receptor 2 [Source:HGNC Symbol;Acc:HGNC:3689]	2263
ENSG00000066557.6	1684.77	0.085632	0.100535	0.851766	0.394344	0.934004	LRRC40	leucine rich repeat containing 40 [Source:HGNC Symbol;Acc:HGNC:26004]	55631
ENSG00000066583.12	714.438	0.0395852	0.154705	0.255876	0.798047	0.98838	ISOC1	isochorismatase domain containing 1 [Source:HGNC Symbol;Acc:HGNC:24254]	51015
ENSG00000066629.18	35.6806	-0.380422	0.452676	-0.840385	0.400693	0.937663	EML1	EMAP like 1 [Source:HGNC Symbol;Acc:HGNC:3330]	2009
ENSG00000066651.20	823.297	0.0554137	0.110958	0.499414	0.617488	0.978209	TRMT11	tRNA methyltransferase 11 homolog [Source:HGNC Symbol;Acc:HGNC:21080]	60487
ENSG00000066654.14	1472.66	0.0883549	0.103915	0.850261	0.39518	0.935243	THUMPD1	THUMP domain containing 1 [Source:HGNC Symbol;Acc:HGNC:23807]	55623
ENSG00000066697.15	700.305	0.0566295	0.127591	0.443837	0.65716	0.980763	MSANTD3	Myb/SANT DNA binding domain containing 3 [Source:HGNC Symbol;Acc:HGNC:23370]	91283
ENSG00000066735.15	3.08851	0.430733	1.52015	0.28335	0.776909	0.987571	KIF26A	kinesin family member 26A [Source:HGNC Symbol;Acc:HGNC:20226]	26153
ENSG00000066739.12	868.98	0.0251086	0.127681	0.196652	0.8441	0.989655	ATG2B	autophagy related 2B [Source:HGNC Symbol;Acc:HGNC:20187]	55102
ENSG00000066777.9	2865.04	-0.0451625	0.100704	-0.448468	0.653815	0.980025	ARFGEF1	ADP ribosylation factor guanine nucleotide exchange factor 1 [Source:HGNC Symbol;Acc:HGNC:15772]	10565
ENSG00000066827.16	553.176	-0.0786797	0.130726	-0.601866	0.547263	0.970599	ZFAT	zinc finger and AT-hook domain containing [Source:HGNC Symbol;Acc:HGNC:19899]	57623
ENSG00000066855.16	1711.8	0.0646583	0.103302	0.625917	0.53137	0.969011	MTFR1	mitochondrial fission regulator 1 [Source:HGNC Symbol;Acc:HGNC:29510]	9650
ENSG00000066923.18	11.6581	-0.115509	0.762202	-0.151547	0.879544	0.994351	STAG3	stromal antigen 3 [Source:HGNC Symbol;Acc:HGNC:11356]	10734
ENSG00000066926.13	687.669	0.189881	0.136808	1.38793	0.165157	0.838849	FECH	ferrochelatase [Source:HGNC Symbol;Acc:HGNC:3647]	2235
ENSG00000066933.16	3156.67	-0.00630983	0.0905749	-0.0696642	0.944461	0.998336	MYO9A	myosin IXA [Source:HGNC Symbol;Acc:HGNC:7608]	4649
ENSG00000067048.17	75.3072	-0.358518	0.400384	-0.895437	0.370554	0.928964	DDX3Y	DEAD-box helicase 3 Y-linked [Source:HGNC Symbol;Acc:HGNC:2699]	8653
ENSG00000067057.18	4855.93	0.189928	0.0782446	2.42736	0.0152091	0.460382	PFKP	phosphofructokinase, platelet [Source:HGNC Symbol;Acc:HGNC:8878]	5214
ENSG00000067064.12	5546.15	-0.095127	0.0887811	-1.07148	0.283954	0.903421	IDI1	isopentenyl-diphosphate delta isomerase 1 [Source:HGNC Symbol;Acc:HGNC:5387]	3422
ENSG00000067066.17	1876.02	0.104339	0.340629	0.306313	0.759366	0.987571	SP100	SP100 nuclear antigen [Source:HGNC Symbol;Acc:HGNC:11206]	6672
ENSG00000067082.15	3221.85	0.0296809	0.130909	0.22673	0.820634	0.989638	KLF6	Kruppel like factor 6 [Source:HGNC Symbol;Acc:HGNC:2235]	1316
ENSG00000067113.17	200.476	0.258813	0.191202	1.35361	0.17586	0.848977	PLPP1	phospholipid phosphatase 1 [Source:HGNC Symbol;Acc:HGNC:9228]	8611
ENSG00000067141.17	1246.77	-0.226947	0.122817	-1.84785	0.0646238	0.702358	NEO1	neogenin 1 [Source:HGNC Symbol;Acc:HGNC:7754]	4756
ENSG00000067167.8	6987.05	0.106352	0.0789239	1.34752	0.177812	0.849633	TRAM1	translocation associated membrane protein 1 [Source:HGNC Symbol;Acc:HGNC:20568]	23471
ENSG00000067177.15	867.686	0.042638	0.159582	0.267186	0.789326	0.987808	PHKA1	phosphorylase kinase regulatory subunit alpha 1 [Source:HGNC Symbol;Acc:HGNC:8925]	5255
ENSG00000067182.8	1281.93	0.0999955	0.0922093	1.08444	0.27817	0.901232	TNFRSF1A	TNF receptor superfamily member 1A [Source:HGNC Symbol;Acc:HGNC:11916]	7132
ENSG00000067191.16	158.17	-0.414013	0.29887	-1.38526	0.165972	0.840616	CACNB1	calcium voltage-gated channel auxiliary subunit beta 1 [Source:HGNC Symbol;Acc:HGNC:1401]	782
ENSG00000067208.16	1243.61	0.107082	0.116705	0.917545	0.358857	0.928297	EVI5	ecotropic viral integration site 5 [Source:HGNC Symbol;Acc:HGNC:3501]	7813
ENSG00000067221.14	161.323	0.301297	0.210338	1.43244	0.152018	0.834925	STOML1	stomatin like 1 [Source:HGNC Symbol;Acc:HGNC:14560]	9399
ENSG00000067225.20	38816.1	0.161888	0.0644901	2.51028	0.0120636	0.437583	PKM	pyruvate kinase M1/2 [Source:HGNC Symbol;Acc:HGNC:9021]	5315
ENSG00000067248.11	1438.24	0.0597568	0.133425	0.447867	0.654249	0.980025	DHX29	DExH-box helicase 29 [Source:HGNC Symbol;Acc:HGNC:15815]	54505
ENSG00000067334.14	3229.31	0.052231	0.103245	0.505892	0.612932	0.977394	DNTTIP2	deoxynucleotidyltransferase terminal interacting protein 2 [Source:HGNC Symbol;Acc:HGNC:24013]	30836
ENSG00000067365.15	199.862	-0.246269	0.329951	-0.74638	0.455438	0.94891	METTL22	methyltransferase 22, Kin17 lysine [Source:HGNC Symbol;Acc:HGNC:28368]	79091
ENSG00000067369.14	2166.44	-0.110744	0.103231	-1.07277	0.283374	0.903421	TP53BP1	tumor protein p53 binding protein 1 [Source:HGNC Symbol;Acc:HGNC:11999]	7158
ENSG00000067445.22	2.20217	0.794924	1.70555	0.46608	0.641158	0.978561	TRO	trophinin [Source:HGNC Symbol;Acc:HGNC:12326]	7216
ENSG00000067533.6	1302.91	0.0287477	0.116595	0.24656	0.805249	0.989257	RRP15	ribosomal RNA processing 15 homolog [Source:HGNC Symbol;Acc:HGNC:24255]	51018
ENSG00000067560.14	15034.2	0.0987722	0.0883617	1.11782	0.263645	0.895065	RHOA	ras homolog family member A [Source:HGNC Symbol;Acc:HGNC:667]	387
ENSG00000067596.12	1920	0.0116521	0.100601	0.115825	0.907791	0.996288	DHX8	DEAH-box helicase 8 [Source:HGNC Symbol;Acc:HGNC:2749]	1659
ENSG00000067606.17	672.629	-0.0474816	0.150587	-0.31531	0.752526	0.987571	PRKCZ	protein kinase C zeta [Source:HGNC Symbol;Acc:HGNC:9412]	5590
ENSG00000067646.12	26.3553	0.156687	0.55863	0.280485	0.779106	0.987571	ZFY	zinc finger protein Y-linked [Source:HGNC Symbol;Acc:HGNC:12870]	7544
ENSG00000067704.10	7292.19	0.00664069	0.0888568	0.0747348	0.940426	0.998336	IARS2	isoleucyl-tRNA synthetase 2, mitochondrial [Source:HGNC Symbol;Acc:HGNC:29685]	55699
ENSG00000067798.16	90.9816	0.111817	0.352762	0.316976	0.751262	0.987571	NAV3	neuron navigator 3 [Source:HGNC Symbol;Acc:HGNC:15998]	89795
ENSG00000067829.20	3545.84	-0.118925	0.0769184	-1.54612	0.122076	0.794712	IDH3G	isocitrate dehydrogenase _NAD_+__ 3 non-catalytic subunit gamma [Source:HGNC Symbol;Acc:HGNC:5386]	3421
ENSG00000067840.13	14.8782	1.2437	0.686102	1.8127	0.0698774	0.713355	PDZD4	PDZ domain containing 4 [Source:HGNC Symbol;Acc:HGNC:21167]	57595
ENSG00000067842.18	5.03091	0.214723	1.10107	0.195012	0.845383	0.989655	ATP2B3	ATPase plasma membrane Ca2+ transporting 3 [Source:HGNC Symbol;Acc:HGNC:816]	492
ENSG00000067900.8	3847.21	-0.0629256	0.0803793	-0.782858	0.433711	0.942648	ROCK1	Rho associated coiled-coil containing protein kinase 1 [Source:HGNC Symbol;Acc:HGNC:10251]	6093
ENSG00000067955.15	2763.28	-0.0542113	0.1046	-0.518273	0.604268	0.974292	CBFB	core-binding factor subunit beta [Source:HGNC Symbol;Acc:HGNC:1539]	865
ENSG00000067992.17	7214.67	0.0188911	0.134951	0.139985	0.888672	0.994589	PDK3	pyruvate dehydrogenase kinase 3 [Source:HGNC Symbol;Acc:HGNC:8811]	5165
ENSG00000068001.14	651.312	0.158073	0.131507	1.20201	0.22936	0.882405	HYAL2	hyaluronidase 2 [Source:HGNC Symbol;Acc:HGNC:5321]	8692
ENSG00000068024.18	732.636	-0.171684	0.149626	-1.14742	0.251208	0.890629	HDAC4	histone deacetylase 4 [Source:HGNC Symbol;Acc:HGNC:14063]	9759
ENSG00000068028.18	906.763	0.317316	0.116742	2.7181	0.00656588	0.332195	RASSF1	Ras association domain family member 1 [Source:HGNC Symbol;Acc:HGNC:9882]	11186
ENSG00000068078.20	96.0288	-0.154948	0.286832	-0.540205	0.589056	0.972159	FGFR3	fibroblast growth factor receptor 3 [Source:HGNC Symbol;Acc:HGNC:3690]	2261
ENSG00000068079.8	315.885	0.522506	0.253385	2.0621	0.0391978	0.595649	IFI35	interferon induced protein 35 [Source:HGNC Symbol;Acc:HGNC:5399]	3430
ENSG00000068097.16	488.325	0.0378554	0.130943	0.289097	0.772507	0.987571	HEATR6	HEAT repeat containing 6 [Source:HGNC Symbol;Acc:HGNC:24076]	63897
ENSG00000068120.15	690.781	-0.0255404	0.119019	-0.214591	0.830086	0.989638	COASY	Coenzyme A synthase [Source:HGNC Symbol;Acc:HGNC:29932]	80347
ENSG00000068137.15	675.356	0.104344	0.178411	0.58485	0.558649	0.97111	PLEKHH3	pleckstrin homology, MyTH4 and FERM domain containing H3 [Source:HGNC Symbol;Acc:HGNC:26105]	79990
ENSG00000068305.18	2210.75	-0.13076	0.0883603	-1.47985	0.138914	0.82198	MEF2A	myocyte enhancer factor 2A [Source:HGNC Symbol;Acc:HGNC:6993]	4205
ENSG00000068308.15	1110.88	0.160844	0.142868	1.12582	0.260241	0.894529	OTUD5	OTU deubiquitinase 5 [Source:HGNC Symbol;Acc:HGNC:25402]	55593
ENSG00000068323.17	1587.7	0.346551	0.138155	2.50842	0.0121271	0.437583	TFE3	transcription factor binding to IGHM enhancer 3 [Source:HGNC Symbol;Acc:HGNC:11752]	7030
ENSG00000068354.16	342.244	0.0731695	0.173358	0.422072	0.672973	0.983405	TBC1D25	TBC1 domain family member 25 [Source:HGNC Symbol;Acc:HGNC:8092]	4943
ENSG00000068366.21	2560.81	-0.155493	0.137936	-1.12728	0.259623	0.893988	ACSL4	acyl-CoA synthetase long chain family member 4 [Source:HGNC Symbol;Acc:HGNC:3571]	2182
ENSG00000068383.19	674.702	0.0830489	0.119084	0.697397	0.485554	0.956034	INPP5A	inositol polyphosphate-5-phosphatase A [Source:HGNC Symbol;Acc:HGNC:6076]	3632
ENSG00000068394.11	847.35	0.239389	0.16036	1.49282	0.135484	0.817398	GPKOW	G-patch domain and KOW motifs [Source:HGNC Symbol;Acc:HGNC:30677]	27238
ENSG00000068400.13	1039.77	0.16045	0.151117	1.06176	0.288345	0.903645	GRIPAP1	GRIP1 associated protein 1 [Source:HGNC Symbol;Acc:HGNC:18706]	56850
ENSG00000068438.15	1883.28	0.221704	0.130611	1.69744	0.0896133	0.748225	FTSJ1	FtsJ RNA 2'-O-methyltransferase 1 [Source:HGNC Symbol;Acc:HGNC:13254]	24140
ENSG00000068489.13	1708.27	0.217162	0.0872066	2.4902	0.0127673	0.440246	PRR11	proline rich 11 [Source:HGNC Symbol;Acc:HGNC:25619]	55771
ENSG00000068615.20	422.011	-0.0452108	0.171273	-0.26397	0.791803	0.987855	REEP1	receptor accessory protein 1 [Source:HGNC Symbol;Acc:HGNC:25786]	65055
ENSG00000068650.19	6093.55	-0.278589	0.145127	-1.91963	0.0549047	0.663108	ATP11A	ATPase phospholipid transporting 11A [Source:HGNC Symbol;Acc:HGNC:13552]	23250
ENSG00000068654.17	2649.82	-0.054151	0.0853671	-0.634331	0.525865	0.966739	POLR1A	RNA polymerase I subunit A [Source:HGNC Symbol;Acc:HGNC:17264]	25885
ENSG00000068697.7	4584.92	0.0516129	0.109772	0.470184	0.638224	0.978561	LAPTM4A	lysosomal protein transmembrane 4 alpha [Source:HGNC Symbol;Acc:HGNC:6924]	9741
ENSG00000068724.17	1667.51	0.0480394	0.113714	0.422459	0.67269	0.983405	TTC7A	tetratricopeptide repeat domain 7A [Source:HGNC Symbol;Acc:HGNC:19750]	57217
ENSG00000068745.15	1230.15	-0.0676007	0.0936673	-0.721711	0.470472	0.952377	IP6K2	inositol hexakisphosphate kinase 2 [Source:HGNC Symbol;Acc:HGNC:17313]	51447
ENSG00000068784.13	1230.02	0.148013	0.0979873	1.51053	0.130908	0.808286	SRBD1	S1 RNA binding domain 1 [Source:HGNC Symbol;Acc:HGNC:25521]	55133
ENSG00000068796.19	2951.64	-0.0365622	0.0841957	-0.434252	0.664105	0.982711	KIF2A	kinesin family member 2A [Source:HGNC Symbol;Acc:HGNC:6318]	3796
ENSG00000068831.19	6.22992	0.229508	0.999253	0.229679	0.818341	0.989638	RASGRP2	RAS guanyl releasing protein 2 [Source:HGNC Symbol;Acc:HGNC:9879]	10235
ENSG00000068878.15	6816.02	-0.00830358	0.104676	-0.0793263	0.936773	0.998336	PSME4	proteasome activator subunit 4 [Source:HGNC Symbol;Acc:HGNC:20635]	23198
ENSG00000068885.15	437.467	-0.0423543	0.132911	-0.318667	0.749979	0.987571	IFT80	intraflagellar transport 80 [Source:HGNC Symbol;Acc:HGNC:29262]	57560
ENSG00000068903.21	802.292	0.167303	0.117559	1.42314	0.154696	0.837865	SIRT2	sirtuin 2 [Source:HGNC Symbol;Acc:HGNC:10886]	22933
ENSG00000068912.15	1925.99	0.114204	0.103574	1.10264	0.270185	0.896023	ERLEC1	endoplasmic reticulum lectin 1 [Source:HGNC Symbol;Acc:HGNC:25222]	27248
ENSG00000068971.14	799.856	0.160741	0.125811	1.27764	0.201375	0.873846	PPP2R5B	protein phosphatase 2 regulatory subunit B'beta [Source:HGNC Symbol;Acc:HGNC:9310]	5526
ENSG00000068976.14	60.0024	-2.68422	1.31883	-2.0353	0.0418206	0.610443	PYGM	glycogen phosphorylase, muscle associated [Source:HGNC Symbol;Acc:HGNC:9726]	5837
ENSG00000069011.16	1327.65	0.173896	0.128444	1.35386	0.17578	0.848977	PITX1	paired like homeodomain 1 [Source:HGNC Symbol;Acc:HGNC:9004]	5307
ENSG00000069020.19	738.276	-0.0465956	0.137914	-0.337859	0.73547	0.987398	MAST4	microtubule associated serine/threonine kinase family member 4 [Source:HGNC Symbol;Acc:HGNC:19037]	375449
ENSG00000069122.19	119.34	0.0781505	0.251536	0.310693	0.756034	0.987571	ADGRF5	adhesion G protein-coupled receptor F5 [Source:HGNC Symbol;Acc:HGNC:19030]	221395
ENSG00000069188.17	12.6675	0.165039	0.752008	0.219465	0.826288	0.989638	SDK2	sidekick cell adhesion molecule 2 [Source:HGNC Symbol;Acc:HGNC:19308]	54549
ENSG00000069248.12	3742.42	-0.0324073	0.0825856	-0.392409	0.694756	0.984736	NUP133	nucleoporin 133 [Source:HGNC Symbol;Acc:HGNC:18016]	55746
ENSG00000069275.13	22180	0.00417856	0.095021	0.0439751	0.964924	0.999344	NUCKS1	nuclear casein kinase and cyclin dependent kinase substrate 1 [Source:HGNC Symbol;Acc:HGNC:29923]	64710
ENSG00000069329.18	9867.85	0.04547	0.0949639	0.478814	0.632071	0.978511	VPS35	VPS35 retromer complex component [Source:HGNC Symbol;Acc:HGNC:13487]	55737
ENSG00000069345.12	5329	0.00274819	0.109809	0.025027	0.980033	0.99958	DNAJA2	DnaJ heat shock protein family _Hsp40_ member A2 [Source:HGNC Symbol;Acc:HGNC:14884]	10294
ENSG00000069399.15	645.326	-0.162849	0.140756	-1.15696	0.247289	0.888868	BCL3	BCL3 transcription coactivator [Source:HGNC Symbol;Acc:HGNC:998]	602
ENSG00000069424.16	82.1838	0.304311	0.291098	1.04539	0.295843	0.907026	KCNAB2	potassium voltage-gated channel subfamily A regulatory beta subunit 2 [Source:HGNC Symbol;Acc:HGNC:6229]	8514
ENSG00000069431.14	6.79712	0.429458	1.00022	0.429363	0.667659	0.983081	ABCC9	ATP binding cassette subfamily C member 9 [Source:HGNC Symbol;Acc:HGNC:60]	10060
ENSG00000069482.7	16.0576	0.689927	0.646763	1.06674	0.28609	0.903421	GAL	galanin and GMAP prepropeptide [Source:HGNC Symbol;Acc:HGNC:4114]	51083
ENSG00000069493.15	145.623	-0.343861	0.253301	-1.35752	0.174616	0.848977	CLEC2D	C-type lectin domain family 2 member D [Source:HGNC Symbol;Acc:HGNC:14351]	29121
ENSG00000069509.6	368.997	0.331167	0.231682	1.4294	0.152889	0.836173	FUNDC1	FUN14 domain containing 1 [Source:HGNC Symbol;Acc:HGNC:28746]	139341
ENSG00000069535.14	35.1152	-0.092932	0.548253	-0.169506	0.865399	0.992427	MAOB	monoamine oxidase B [Source:HGNC Symbol;Acc:HGNC:6834]	4129
ENSG00000069667.16	369.777	-0.778715	0.284814	-2.73412	0.00625466	0.328924	RORA	RAR related orphan receptor A [Source:HGNC Symbol;Acc:HGNC:10258]	6095
ENSG00000069702.11	707.098	-0.265033	0.192285	-1.37833	0.168101	0.841545	TGFBR3	transforming growth factor beta receptor 3 [Source:HGNC Symbol;Acc:HGNC:11774]	7049
ENSG00000069764.10	1.93296	-1.98423	2.17876	-0.910716	0.362445	0.928297	PLA2G10	phospholipase A2 group X [Source:HGNC Symbol;Acc:HGNC:9029]	8399
ENSG00000069812.11	137.046	0.351402	0.252299	1.3928	0.16368	0.837865	HES2	hes family bHLH transcription factor 2 [Source:HGNC Symbol;Acc:HGNC:16005]	54626
ENSG00000069849.11	4576.52	-0.0631318	0.137117	-0.460421	0.645214	0.978561	ATP1B3	ATPase Na+/K+ transporting subunit beta 3 [Source:HGNC Symbol;Acc:HGNC:806]	483
ENSG00000069869.17	1695.54	0.255438	0.132499	1.92786	0.0538731	0.65999	NEDD4	NEDD4 E3 ubiquitin protein ligase [Source:HGNC Symbol;Acc:HGNC:7727]	4734
ENSG00000069943.10	291.51	-0.0906271	0.165769	-0.546708	0.58458	0.971736	PIGB	phosphatidylinositol glycan anchor biosynthesis class B [Source:HGNC Symbol;Acc:HGNC:8959]	9488
ENSG00000069956.14	2723.7	0.00248596	0.0974994	0.0254971	0.979658	0.99958	MAPK6	mitogen-activated protein kinase 6 [Source:HGNC Symbol;Acc:HGNC:6879]	5597
ENSG00000069966.19	647.17	0.0177241	0.114102	0.155336	0.876556	0.994351	GNB5	G protein subunit beta 5 [Source:HGNC Symbol;Acc:HGNC:4401]	10681
ENSG00000069974.16	325.585	0.0602277	0.174628	0.344892	0.730175	0.986522	RAB27A	RAB27A, member RAS oncogene family [Source:HGNC Symbol;Acc:HGNC:9766]	5873
ENSG00000069998.12	1162.47	-0.0157418	0.106573	-0.147709	0.882572	0.994351	HDHD5	haloacid dehalogenase like hydrolase domain containing 5 [Source:HGNC Symbol;Acc:HGNC:1843]	27440
ENSG00000070010.19	2106.98	0.0627269	0.0778016	0.806242	0.420104	0.941168	UFD1	ubiquitin recognition factor in ER associated degradation 1 [Source:HGNC Symbol;Acc:HGNC:12520]	7353
ENSG00000070018.9	1573.43	-0.227722	0.0927783	-2.45447	0.0141092	0.458178	LRP6	LDL receptor related protein 6 [Source:HGNC Symbol;Acc:HGNC:6698]	4040
ENSG00000070047.13	553.934	-0.258073	0.152274	-1.69479	0.0901152	0.748853	PHRF1	PHD and ring finger domains 1 [Source:HGNC Symbol;Acc:HGNC:24351]	57661
ENSG00000070061.16	2104.89	0.054154	0.0940294	0.575926	0.564665	0.97111	ELP1	elongator acetyltransferase complex subunit 1 [Source:HGNC Symbol;Acc:HGNC:5959]	8518
ENSG00000070081.18	1460.83	0.188704	0.109828	1.71817	0.0857649	0.741246	NUCB2	nucleobindin 2 [Source:HGNC Symbol;Acc:HGNC:8044]	4925
ENSG00000070087.15	671.396	0.1557	0.114433	1.36062	0.173634	0.847481	PFN2	profilin 2 [Source:HGNC Symbol;Acc:HGNC:8882]	5217
ENSG00000070159.14	2264.27	-0.0517761	0.0945705	-0.547487	0.584044	0.971636	PTPN3	protein tyrosine phosphatase non-receptor type 3 [Source:HGNC Symbol;Acc:HGNC:9655]	5774
ENSG00000070182.21	235.315	0.0723078	0.175988	0.410867	0.68117	0.983755	SPTB	spectrin beta, erythrocytic [Source:HGNC Symbol;Acc:HGNC:11274]	6710
ENSG00000070190.13	937.727	0.15645	0.10399	1.50446	0.132462	0.812921	DAPP1	dual adaptor of phosphotyrosine and 3-phosphoinositides 1 [Source:HGNC Symbol;Acc:HGNC:16500]	27071
ENSG00000070193.5	18.0633	-1.06576	0.792411	-1.34496	0.178639	0.849633	FGF10	fibroblast growth factor 10 [Source:HGNC Symbol;Acc:HGNC:3666]	2255
ENSG00000070214.16	3836.57	0.0486515	0.0892929	0.544853	0.585855	0.972159	SLC44A1	solute carrier family 44 member 1 [Source:HGNC Symbol;Acc:HGNC:18798]	23446
ENSG00000070269.14	761.137	-0.110637	0.139958	-0.790504	0.429234	0.942648	TMEM260	transmembrane protein 260 [Source:HGNC Symbol;Acc:HGNC:20185]	54916
ENSG00000070366.14	875.783	-0.0481223	0.11953	-0.402597	0.687245	0.984723	SMG6	SMG6 nonsense mediated mRNA decay factor [Source:HGNC Symbol;Acc:HGNC:17809]	23293
ENSG00000070367.16	7320.77	0.0334315	0.0789141	0.423644	0.671826	0.983405	EXOC5	exocyst complex component 5 [Source:HGNC Symbol;Acc:HGNC:10696]	10640
ENSG00000070371.16	315.343	-0.157116	0.201114	-0.781226	0.43467	0.942648	CLTCL1	clathrin heavy chain like 1 [Source:HGNC Symbol;Acc:HGNC:2093]	8218
ENSG00000070404.10	111.78	0.85262	0.26987	3.15938	0.00158107	0.181108	FSTL3	follistatin like 3 [Source:HGNC Symbol;Acc:HGNC:3973]	10272
ENSG00000070413.20	2464.28	0.052188	0.077873	0.670168	0.502751	0.961289	DGCR2	DiGeorge syndrome critical region gene 2 [Source:HGNC Symbol;Acc:HGNC:2845]	9993
ENSG00000070423.18	672.766	0.129829	0.121247	1.07079	0.284265	0.903421	RNF126	ring finger protein 126 [Source:HGNC Symbol;Acc:HGNC:21151]	55658
ENSG00000070444.15	446.823	-0.332084	0.195652	-1.69732	0.0896359	0.748225	MNT	MAX network transcriptional repressor [Source:HGNC Symbol;Acc:HGNC:7188]	4335
ENSG00000070476.15	1255.18	-0.0859362	0.112679	-0.762661	0.445666	0.944533	ZXDC	ZXD family zinc finger C [Source:HGNC Symbol;Acc:HGNC:28160]	79364
ENSG00000070495.15	1047.23	-0.0961671	0.122569	-0.784594	0.432692	0.942648	JMJD6	jumonji domain containing 6, arginine demethylase and lysine hydroxylase [Source:HGNC Symbol;Acc:HGNC:19355]	23210
ENSG00000070501.12	783.063	-0.0263867	0.120346	-0.219257	0.82645	0.989638	POLB	DNA polymerase beta [Source:HGNC Symbol;Acc:HGNC:9174]	5423
ENSG00000070540.13	1381.44	0.00305827	0.10872	0.0281296	0.977559	0.99958	WIPI1	WD repeat domain, phosphoinositide interacting 1 [Source:HGNC Symbol;Acc:HGNC:25471]	55062
ENSG00000070601.10	67.272	0.455343	0.367731	1.23825	0.215623	0.881481	FRMPD1	FERM and PDZ domain containing 1 [Source:HGNC Symbol;Acc:HGNC:29159]	22844
ENSG00000070610.14	3581.76	-0.273582	0.126102	-2.16953	0.0300422	0.548499	GBA2	glucosylceramidase beta 2 [Source:HGNC Symbol;Acc:HGNC:18986]	57704
ENSG00000070614.15	5220.75	-0.0890545	0.0853102	-1.04389	0.296536	0.907026	NDST1	N-deacetylase and N-sulfotransferase 1 [Source:HGNC Symbol;Acc:HGNC:7680]	3340
ENSG00000070669.17	90.3822	-0.590357	0.37151	-1.58907	0.112044	0.781849	ASNS	asparagine synthetase _glutamine-hydrolyzing_ [Source:HGNC Symbol;Acc:HGNC:753]	440
ENSG00000070718.12	393.624	-0.0335001	0.14032	-0.238741	0.811307	0.989257	AP3M2	adaptor related protein complex 3 subunit mu 2 [Source:HGNC Symbol;Acc:HGNC:570]	10947
ENSG00000070729.14	120.55	-0.0540986	0.270197	-0.200219	0.841309	0.989655	CNGB1	cyclic nucleotide gated channel subunit beta 1 [Source:HGNC Symbol;Acc:HGNC:2151]	1258
ENSG00000070731.11	722.776	-0.290862	0.181688	-1.60089	0.109401	0.778773	ST6GALNAC2	ST6 N-acetylgalactosaminide alpha-2,6-sialyltransferase 2 [Source:HGNC Symbol;Acc:HGNC:10867]	10610
ENSG00000070756.17	30973.4	-0.12341	0.083848	-1.47183	0.141066	0.823234	PABPC1	poly_A_ binding protein cytoplasmic 1 [Source:HGNC Symbol;Acc:HGNC:8554]	26986
ENSG00000070759.17	179.752	-0.0419323	0.203703	-0.20585	0.836908	0.989655	TESK2	testis associated actin remodelling kinase 2 [Source:HGNC Symbol;Acc:HGNC:11732]	10420
ENSG00000070761.8	1719.45	0.0506679	0.100126	0.506042	0.612827	0.977394	CFAP20	cilia and flagella associated protein 20 [Source:HGNC Symbol;Acc:HGNC:29523]	29105
ENSG00000070770.10	3909.66	-0.126711	0.0893388	-1.41832	0.156098	0.837865	CSNK2A2	casein kinase 2 alpha 2 [Source:HGNC Symbol;Acc:HGNC:2459]	1459
ENSG00000070778.13	686.754	-0.121905	0.110529	-1.10292	0.270061	0.896023	PTPN21	protein tyrosine phosphatase non-receptor type 21 [Source:HGNC Symbol;Acc:HGNC:9651]	11099
ENSG00000070785.17	1313.48	0.0892181	0.117987	0.756166	0.44955	0.94709	EIF2B3	eukaryotic translation initiation factor 2B subunit gamma [Source:HGNC Symbol;Acc:HGNC:3259]	8891
ENSG00000070808.17	5.11542	-0.732282	1.17395	-0.623777	0.532774	0.969011	CAMK2A	calcium/calmodulin dependent protein kinase II alpha [Source:HGNC Symbol;Acc:HGNC:1460]	815
ENSG00000070814.22	3328.46	-0.027314	0.0850325	-0.321218	0.748045	0.987571	TCOF1	treacle ribosome biogenesis factor 1 [Source:HGNC Symbol;Acc:HGNC:11654]	6949
ENSG00000070831.17	7386	0.119213	0.10817	1.10209	0.270423	0.896023	CDC42	cell division cycle 42 [Source:HGNC Symbol;Acc:HGNC:1736]	998
ENSG00000070882.13	1671.95	0.0157275	0.13205	0.119103	0.905194	0.995869	OSBPL3	oxysterol binding protein like 3 [Source:HGNC Symbol;Acc:HGNC:16370]	26031
ENSG00000070950.10	970.697	0.0286565	0.103835	0.275981	0.782563	0.987571	RAD18	RAD18 E3 ubiquitin protein ligase [Source:HGNC Symbol;Acc:HGNC:18278]	56852
ENSG00000070961.16	2387.75	0.0128013	0.130356	0.0982027	0.921771	0.998336	ATP2B1	ATPase plasma membrane Ca2+ transporting 1 [Source:HGNC Symbol;Acc:HGNC:814]	490
ENSG00000071051.14	2789.75	0.0240677	0.0880714	0.273275	0.784642	0.987571	NCK2	NCK adaptor protein 2 [Source:HGNC Symbol;Acc:HGNC:7665]	8440
ENSG00000071054.17	5912.76	-0.0343549	0.0845835	-0.406165	0.684621	0.98459	MAP4K4	mitogen-activated protein kinase kinase kinase kinase 4 [Source:HGNC Symbol;Acc:HGNC:6866]	9448
ENSG00000071073.13	5377.94	0.0557638	0.0921448	0.605175	0.545063	0.970599	MGAT4A	alpha-1,3-mannosyl-glycoprotein 4-beta-N-acetylglucosaminyltransferase A [Source:HGNC Symbol;Acc:HGNC:7047]	11320
ENSG00000071082.11	13389.5	-0.0181547	0.108473	-0.167366	0.867082	0.992703	RPL31	ribosomal protein L31 [Source:HGNC Symbol;Acc:HGNC:10334]	6160
ENSG00000071127.17	10625	0.00979483	0.076346	0.128295	0.897915	0.995402	WDR1	WD repeat domain 1 [Source:HGNC Symbol;Acc:HGNC:12754]	9948
ENSG00000071189.21	2722.8	-0.0960193	0.090244	-1.064	0.28733	0.903421	SNX13	sorting nexin 13 [Source:HGNC Symbol;Acc:HGNC:21335]	23161
ENSG00000071205.12	664.841	-0.00334261	0.118898	-0.0281132	0.977572	0.99958	ARHGAP10	Rho GTPase activating protein 10 [Source:HGNC Symbol;Acc:HGNC:26099]	79658
ENSG00000071242.12	1851.13	0.219003	0.0925983	2.36509	0.0180257	0.476996	RPS6KA2	ribosomal protein S6 kinase A2 [Source:HGNC Symbol;Acc:HGNC:10431]	6196
ENSG00000071243.16	449.57	0.104657	0.152273	0.687303	0.491892	0.95799	ING3	inhibitor of growth family member 3 [Source:HGNC Symbol;Acc:HGNC:14587]	54556
ENSG00000071246.11	66.1815	0.0510537	0.363243	0.14055	0.888226	0.994517	VASH1	vasohibin 1 [Source:HGNC Symbol;Acc:HGNC:19964]	22846
ENSG00000071282.12	200.233	-0.0550797	0.200544	-0.274652	0.783584	0.987571	LMCD1	LIM and cysteine rich domains 1 [Source:HGNC Symbol;Acc:HGNC:6633]	29995
ENSG00000071462.12	1255.09	-0.026426	0.0998549	-0.264644	0.791284	0.987848	BUD23	BUD23 rRNA methyltransferase and ribosome maturation factor [Source:HGNC Symbol;Acc:HGNC:16405]	114049
ENSG00000071537.14	3202.05	-0.0783681	0.0822488	-0.952817	0.340683	0.92309	SEL1L	SEL1L adaptor subunit of ERAD E3 ubiquitin ligase [Source:HGNC Symbol;Acc:HGNC:10717]	6400
ENSG00000071539.14	1717.3	0.19342	0.105959	1.82543	0.0679361	0.709659	TRIP13	thyroid hormone receptor interactor 13 [Source:HGNC Symbol;Acc:HGNC:12307]	9319
ENSG00000071553.18	3712.9	-0.0924431	0.105215	-0.878613	0.379611	0.930812	ATP6AP1	ATPase H+ transporting accessory protein 1 [Source:HGNC Symbol;Acc:HGNC:868]	537
ENSG00000071564.17	3595.94	-0.012554	0.0847097	-0.1482	0.882185	0.994351	TCF3	transcription factor 3 [Source:HGNC Symbol;Acc:HGNC:11633]	6929
ENSG00000071575.12	3502.81	0.0402635	0.104983	0.383523	0.701332	0.985682	TRIB2	tribbles pseudokinase 2 [Source:HGNC Symbol;Acc:HGNC:30809]	28951
ENSG00000071626.17	2881.45	-0.0147309	0.0866282	-0.170048	0.864973	0.992427	DAZAP1	DAZ associated protein 1 [Source:HGNC Symbol;Acc:HGNC:2683]	26528
ENSG00000071655.18	1134.21	0.0344214	0.0948339	0.362965	0.716631	0.986019	MBD3	methyl-CpG binding domain protein 3 [Source:HGNC Symbol;Acc:HGNC:6918]	53615
ENSG00000071794.16	4826.86	0.134443	0.123958	1.08458	0.278106	0.901232	HLTF	helicase like transcription factor [Source:HGNC Symbol;Acc:HGNC:11099]	6596
ENSG00000071859.15	3136.49	-0.0200847	0.108286	-0.185477	0.852855	0.991179	FAM50A	family with sequence similarity 50 member A [Source:HGNC Symbol;Acc:HGNC:18786]	9130
ENSG00000071889.17	2014.56	-0.0557736	0.11175	-0.499091	0.617715	0.978209	FAM3A	FAM3 metabolism regulating signaling molecule A [Source:HGNC Symbol;Acc:HGNC:13749]	60343
ENSG00000071894.17	661.216	-0.142452	0.114625	-1.24277	0.213953	0.881481	CPSF1	cleavage and polyadenylation specific factor 1 [Source:HGNC Symbol;Acc:HGNC:2324]	29894
ENSG00000071909.19	13.5527	-1.463	0.793865	-1.84289	0.0653455	0.702728	MYO3B	myosin IIIB [Source:HGNC Symbol;Acc:HGNC:15576]	140469
ENSG00000071967.12	1116.25	0.0364097	0.150867	0.241337	0.809294	0.989257	CYBRD1	cytochrome b reductase 1 [Source:HGNC Symbol;Acc:HGNC:20797]	79901
ENSG00000071994.11	2172.96	0.23568	0.13256	1.77792	0.0754176	0.723469	PDCD2	programmed cell death 2 [Source:HGNC Symbol;Acc:HGNC:8762]	5134
ENSG00000072042.13	2529.08	-0.0850238	0.085064	-0.999527	0.317539	0.915092	RDH11	retinol dehydrogenase 11 [Source:HGNC Symbol;Acc:HGNC:17964]	51109
ENSG00000072062.15	1045.34	0.00962046	0.107352	0.0896158	0.928593	0.998336	PRKACA	protein kinase cAMP-activated catalytic subunit alpha [Source:HGNC Symbol;Acc:HGNC:9380]	5566
ENSG00000072071.17	1017.62	-0.0312757	0.150258	-0.208147	0.835114	0.989655	ADGRL1	adhesion G protein-coupled receptor L1 [Source:HGNC Symbol;Acc:HGNC:20973]	22859
ENSG00000072110.16	12044.2	-0.109621	0.112353	-0.975679	0.329224	0.919596	ACTN1	actinin alpha 1 [Source:HGNC Symbol;Acc:HGNC:163]	87
ENSG00000072121.17	1187.18	-0.0192765	0.101995	-0.188994	0.850097	0.990196	ZFYVE26	zinc finger FYVE-type containing 26 [Source:HGNC Symbol;Acc:HGNC:20761]	23503
ENSG00000072133.11	6.22829	-6.42226	4.33586	-1.4812	0.138554	0.821904	RPS6KA6	ribosomal protein S6 kinase A6 [Source:HGNC Symbol;Acc:HGNC:10435]	27330
ENSG00000072134.16	1055.3	-0.00822322	0.127344	-0.0645751	0.948512	0.998489	EPN2	epsin 2 [Source:HGNC Symbol;Acc:HGNC:18639]	22905
ENSG00000072135.13	1776.6	-0.0428386	0.0804625	-0.532404	0.594446	0.972646	PTPN18	protein tyrosine phosphatase non-receptor type 18 [Source:HGNC Symbol;Acc:HGNC:9649]	26469
ENSG00000072163.20	70.5062	-0.136286	0.298956	-0.455873	0.648482	0.979199	LIMS2	LIM zinc finger domain containing 2 [Source:HGNC Symbol;Acc:HGNC:16084]	55679
ENSG00000072182.14	3.02298	-1.59819	1.61138	-0.991814	0.321288	0.916932	ASIC4	acid sensing ion channel subunit family member 4 [Source:HGNC Symbol;Acc:HGNC:21263]	55515
ENSG00000072195.15	406.049	-0.191119	0.270107	-0.707569	0.479213	0.955357	SPEG	striated muscle enriched protein kinase [Source:HGNC Symbol;Acc:HGNC:16901]	10290
ENSG00000072201.14	365.377	-0.405143	0.141936	-2.85442	0.00431159	0.271079	LNX1	ligand of numb-protein X 1 [Source:HGNC Symbol;Acc:HGNC:6657]	84708
ENSG00000072210.19	1504.56	0.0639533	0.0967986	0.660684	0.508815	0.963592	ALDH3A2	aldehyde dehydrogenase 3 family member A2 [Source:HGNC Symbol;Acc:HGNC:403]	224
ENSG00000072274.13	8168.85	-0.167677	0.0837053	-2.00319	0.0451573	0.625442	TFRC	transferrin receptor [Source:HGNC Symbol;Acc:HGNC:11763]	7037
ENSG00000072310.18	1664.37	-0.225363	0.108828	-2.07081	0.0383766	0.588578	SREBF1	sterol regulatory element binding transcription factor 1 [Source:HGNC Symbol;Acc:HGNC:11289]	6720
ENSG00000072364.13	8811.86	-0.0204329	0.0656462	-0.311258	0.755604	0.987571	AFF4	AF4/FMR2 family member 4 [Source:HGNC Symbol;Acc:HGNC:17869]	27125
ENSG00000072401.15	849.224	0.147186	0.110619	1.33057	0.183329	0.852502	UBE2D1	ubiquitin conjugating enzyme E2 D1 [Source:HGNC Symbol;Acc:HGNC:12474]	7321
ENSG00000072415.10	2070.95	-0.00477321	0.0821877	-0.058077	0.953687	0.999128	PALS1	protein associated with LIN7 1, MAGUK family member [Source:HGNC Symbol;Acc:HGNC:18669]	64398
ENSG00000072422.17	697.511	-0.156272	0.126739	-1.23303	0.217564	0.881481	RHOBTB1	Rho related BTB domain containing 1 [Source:HGNC Symbol;Acc:HGNC:18738]	9886
ENSG00000072501.19	6401.49	0.0717362	0.14045	0.510761	0.609519	0.976766	SMC1A	structural maintenance of chromosomes 1A [Source:HGNC Symbol;Acc:HGNC:11111]	8243
ENSG00000072506.14	1827.19	0.302872	0.155717	1.94501	0.0517739	0.652978	HSD17B10	hydroxysteroid 17-beta dehydrogenase 10 [Source:HGNC Symbol;Acc:HGNC:4800]	3028
ENSG00000072518.22	3245.23	-0.0273742	0.0861164	-0.317874	0.75058	0.987571	MARK2	microtubule affinity regulating kinase 2 [Source:HGNC Symbol;Acc:HGNC:3332]	2011
ENSG00000072571.20	2164.98	0.217826	0.112911	1.92919	0.0537071	0.659964	HMMR	hyaluronan mediated motility receptor [Source:HGNC Symbol;Acc:HGNC:5012]	3161
ENSG00000072609.18	946.672	0.0148574	0.110165	0.134865	0.892719	0.994946	CHFR	checkpoint with forkhead and ring finger domains [Source:HGNC Symbol;Acc:HGNC:20455]	55743
ENSG00000072657.10	3.86318	-2.60176	1.71905	-1.51349	0.130156	0.808028	TRHDE	thyrotropin releasing hormone degrading enzyme [Source:HGNC Symbol;Acc:HGNC:30748]	29953
ENSG00000072682.20	1656.08	0.280708	0.0950177	2.95427	0.00313415	0.237532	P4HA2	prolyl 4-hydroxylase subunit alpha 2 [Source:HGNC Symbol;Acc:HGNC:8547]	8974
ENSG00000072736.19	1587.83	-0.113678	0.106223	-1.07017	0.284541	0.903421	NFATC3	nuclear factor of activated T cells 3 [Source:HGNC Symbol;Acc:HGNC:7777]	4775
ENSG00000072756.17	509.034	-0.230144	0.148801	-1.54665	0.121947	0.794712	TRNT1	tRNA nucleotidyl transferase 1 [Source:HGNC Symbol;Acc:HGNC:17341]	51095
ENSG00000072778.20	4846.13	0.0956515	0.0819286	1.1675	0.243009	0.88722	ACADVL	acyl-CoA dehydrogenase very long chain [Source:HGNC Symbol;Acc:HGNC:92]	37
ENSG00000072786.13	2185.86	0.000411065	0.116948	0.00351494	0.997195	0.99958	STK10	serine/threonine kinase 10 [Source:HGNC Symbol;Acc:HGNC:11388]	6793
ENSG00000072803.18	4388.99	-0.0257494	0.102782	-0.250525	0.802182	0.989257	FBXW11	F-box and WD repeat domain containing 11 [Source:HGNC Symbol;Acc:HGNC:13607]	23291
ENSG00000072818.12	2.78689	-0.683051	1.76517	-0.38696	0.698786	0.985371	ACAP1	ArfGAP with coiled-coil, ankyrin repeat and PH domains 1 [Source:HGNC Symbol;Acc:HGNC:16467]	9744
ENSG00000072832.15	2.17737	0.77685	1.60679	0.483481	0.628754	0.978511	CRMP1	collapsin response mediator protein 1 [Source:HGNC Symbol;Acc:HGNC:2365]	1400
ENSG00000072849.11	1277.71	-0.0300457	0.0993019	-0.30257	0.762218	0.987571	DERL2	derlin 2 [Source:HGNC Symbol;Acc:HGNC:17943]	51009
ENSG00000072858.11	56.8388	1.18766	0.480279	2.47284	0.0134043	0.449593	SIDT1	SID1 transmembrane family member 1 [Source:HGNC Symbol;Acc:HGNC:25967]	54847
ENSG00000072864.16	428.709	0.24668	0.136145	1.81189	0.0700032	0.713475	NDE1	nudE neurodevelopment protein 1 [Source:HGNC Symbol;Acc:HGNC:17619]	54820
ENSG00000072952.20	21.6124	0.485545	0.567269	0.855934	0.392034	0.933553	IRAG1	inositol 1,4,5-triphosphate receptor associated 1 [Source:HGNC Symbol;Acc:HGNC:7237]	10335
ENSG00000072954.7	1216.27	0.00527608	0.141352	0.0373259	0.970225	0.99958	TMEM38A	transmembrane protein 38A [Source:HGNC Symbol;Acc:HGNC:28462]	79041
ENSG00000072958.9	1354.94	0.127355	0.102399	1.24372	0.213603	0.881481	AP1M1	adaptor related protein complex 1 subunit mu 1 [Source:HGNC Symbol;Acc:HGNC:13667]	8907
ENSG00000073008.15	2361.08	0.0151781	0.105754	0.143524	0.885877	0.994422	PVR	PVR cell adhesion molecule [Source:HGNC Symbol;Acc:HGNC:9705]	5817
ENSG00000073050.12	1235.45	-0.00476955	0.0894807	-0.0533025	0.957491	0.999128	XRCC1	X-ray repair cross complementing 1 [Source:HGNC Symbol;Acc:HGNC:12828]	7515
ENSG00000073060.17	660.839	-0.253335	0.177564	-1.42673	0.153659	0.836331	SCARB1	scavenger receptor class B member 1 [Source:HGNC Symbol;Acc:HGNC:1664]	949
ENSG00000073111.14	3346.28	-0.0678916	0.116201	-0.584263	0.559044	0.97111	MCM2	minichromosome maintenance complex component 2 [Source:HGNC Symbol;Acc:HGNC:6944]	4171
ENSG00000073146.16	2.75801	-0.2502	1.38832	-0.180218	0.856981	0.991625	MOV10L1	Mov10 like RISC complex RNA helicase 1 [Source:HGNC Symbol;Acc:HGNC:7201]	54456
ENSG00000073150.14	35.9136	0.379524	0.524596	0.72346	0.469397	0.952013	PANX2	pannexin 2 [Source:HGNC Symbol;Acc:HGNC:8600]	56666
ENSG00000073169.15	435.738	-0.0661451	0.198387	-0.333415	0.738821	0.987519	SELENOO	selenoprotein O [Source:HGNC Symbol;Acc:HGNC:30395]	83642
ENSG00000073282.14	2131.47	-0.409619	0.195947	-2.09046	0.0365765	0.579267	TP63	tumor protein p63 [Source:HGNC Symbol;Acc:HGNC:15979]	8626
ENSG00000073331.18	520.612	0.00335232	0.128628	0.026062	0.979208	0.99958	ALPK1	alpha kinase 1 [Source:HGNC Symbol;Acc:HGNC:20917]	80216
ENSG00000073350.14	4101.55	-0.143309	0.133122	-1.07652	0.281693	0.902226	LLGL2	LLGL scribble cell polarity complex component 2 [Source:HGNC Symbol;Acc:HGNC:6629]	3993
ENSG00000073417.15	1173.67	0.06931	0.10118	0.685017	0.493333	0.958394	PDE8A	phosphodiesterase 8A [Source:HGNC Symbol;Acc:HGNC:8793]	5151
ENSG00000073464.13	131.557	0.3233	0.333259	0.970114	0.33199	0.919596	CLCN4	chloride voltage-gated channel 4 [Source:HGNC Symbol;Acc:HGNC:2022]	1183
ENSG00000073536.18	459.716	-0.0646454	0.151757	-0.42598	0.670122	0.983081	NLE1	notchless homolog 1 [Source:HGNC Symbol;Acc:HGNC:19889]	54475
ENSG00000073578.18	1258.05	-0.0653298	0.0999296	-0.653758	0.513268	0.965322	SDHA	succinate dehydrogenase complex flavoprotein subunit A [Source:HGNC Symbol;Acc:HGNC:10680]	6389
ENSG00000073584.20	247.212	-0.470302	0.201135	-2.33824	0.0193749	0.481465	SMARCE1	SWI/SNF related, matrix associated, actin dependent regulator of chromatin, subfamily e, member 1 [Source:HGNC Symbol;Acc:HGNC:11109]	6605
ENSG00000073605.19	151.553	-0.886327	0.412632	-2.14798	0.0317151	0.553745	GSDMB	gasdermin B [Source:HGNC Symbol;Acc:HGNC:23690]	55876
ENSG00000073614.13	2803.18	-0.0271231	0.0999702	-0.271312	0.786151	0.987571	KDM5A	lysine demethylase 5A [Source:HGNC Symbol;Acc:HGNC:9886]	5927
ENSG00000073670.14	8.54243	0.261081	0.918689	0.284189	0.776265	0.987571	ADAM11	ADAM metallopeptidase domain 11 [Source:HGNC Symbol;Acc:HGNC:189]	4185
ENSG00000073711.11	2519.6	-0.0613646	0.0774172	-0.792648	0.427983	0.942648	PPP2R3A	protein phosphatase 2 regulatory subunit B''alpha [Source:HGNC Symbol;Acc:HGNC:9307]	5523
ENSG00000073712.15	1990.7	0.14387	0.0845425	1.70175	0.0888025	0.747049	FERMT2	FERM domain containing kindlin 2 [Source:HGNC Symbol;Acc:HGNC:15767]	10979
ENSG00000073734.10	3.56447	0.00262181	1.25863	0.00208308	0.998338	0.99958	ABCB11	ATP binding cassette subfamily B member 11 [Source:HGNC Symbol;Acc:HGNC:42]	8647
ENSG00000073737.17	2.50884	1.03098	1.83295	0.562473	0.573794	0.97111	DHRS9	dehydrogenase/reductase 9 [Source:HGNC Symbol;Acc:HGNC:16888]	10170
ENSG00000073756.13	16.3741	-0.695449	0.81507	-0.853239	0.393527	0.933553	PTGS2	prostaglandin-endoperoxide synthase 2 [Source:HGNC Symbol;Acc:HGNC:9605]	5743
ENSG00000073792.16	1064.8	-0.147932	0.186258	-0.794234	0.427059	0.942648	IGF2BP2	insulin like growth factor 2 mRNA binding protein 2 [Source:HGNC Symbol;Acc:HGNC:28867]	10644
ENSG00000073803.14	845.785	-0.0459517	0.115849	-0.396653	0.691624	0.984734	MAP3K13	mitogen-activated protein kinase kinase kinase 13 [Source:HGNC Symbol;Acc:HGNC:6852]	9175
ENSG00000073849.16	1827.2	0.22924	0.142455	1.60921	0.107571	0.774105	ST6GAL1	ST6 beta-galactoside alpha-2,6-sialyltransferase 1 [Source:HGNC Symbol;Acc:HGNC:10860]	6480
ENSG00000073910.23	498.777	0.168271	0.131023	1.28428	0.199044	0.871058	FRY	FRY microtubule binding protein [Source:HGNC Symbol;Acc:HGNC:20367]	10129
ENSG00000073921.18	14753.1	0.122539	0.0671874	1.82384	0.0681766	0.710406	PICALM	phosphatidylinositol binding clathrin assembly protein [Source:HGNC Symbol;Acc:HGNC:15514]	8301
ENSG00000073969.18	503.262	0.000990561	0.14617	0.00677676	0.994593	0.99958	NSF	N-ethylmaleimide sensitive factor, vesicle fusing ATPase [Source:HGNC Symbol;Acc:HGNC:8016]	4905
ENSG00000074047.22	10.7248	-0.773669	0.793937	-0.974472	0.329822	0.919596	GLI2	GLI family zinc finger 2 [Source:HGNC Symbol;Acc:HGNC:4318]	2736
ENSG00000074054.20	2730.56	-0.148012	0.0908417	-1.62934	0.103241	0.769062	CLASP1	cytoplasmic linker associated protein 1 [Source:HGNC Symbol;Acc:HGNC:17088]	23332
ENSG00000074071.15	1677.51	0.143599	0.0854831	1.67986	0.0929852	0.755262	MRPS34	mitochondrial ribosomal protein S34 [Source:HGNC Symbol;Acc:HGNC:16618]	65993
ENSG00000074181.9	9641.53	0.120517	0.125858	0.957568	0.33828	0.922317	NOTCH3	notch receptor 3 [Source:HGNC Symbol;Acc:HGNC:7883]	4854
ENSG00000074201.9	2831.17	-0.00529494	0.0928402	-0.0570328	0.954519	0.999128	CLNS1A	chloride nucleotide-sensitive channel 1A [Source:HGNC Symbol;Acc:HGNC:2080]	1207
ENSG00000074211.14	5.81185	-1.66439	1.32394	-1.25715	0.2087	0.881481	PPP2R2C	protein phosphatase 2 regulatory subunit Bgamma [Source:HGNC Symbol;Acc:HGNC:9306]	5522
ENSG00000074219.14	3929.2	-0.0206892	0.0864401	-0.239348	0.810836	0.989257	TEAD2	TEA domain transcription factor 2 [Source:HGNC Symbol;Acc:HGNC:11715]	8463
ENSG00000074266.22	1237.14	-0.0765385	0.109299	-0.700265	0.483762	0.955888	EED	embryonic ectoderm development [Source:HGNC Symbol;Acc:HGNC:3188]	8726
ENSG00000074276.11	12.721	0.4854	0.712098	0.681647	0.495462	0.959484	CDHR2	cadherin related family member 2 [Source:HGNC Symbol;Acc:HGNC:18231]	54825
ENSG00000074319.13	1252.05	0.0628554	0.103183	0.609163	0.542416	0.970528	TSG101	tumor susceptibility 101 [Source:HGNC Symbol;Acc:HGNC:15971]	7251
ENSG00000074356.17	1090.44	-0.114564	0.0975647	-1.17424	0.240299	0.885419	NCBP3	nuclear cap binding subunit 3 [Source:HGNC Symbol;Acc:HGNC:24612]	55421
ENSG00000074370.18	202.72	0.141478	0.303421	0.466276	0.641018	0.978561	ATP2A3	ATPase sarcoplasmic/endoplasmic reticulum Ca2+ transporting 3 [Source:HGNC Symbol;Acc:HGNC:813]	489
ENSG00000074410.14	280.195	-0.197805	0.228753	-0.864712	0.387197	0.930812	CA12	carbonic anhydrase 12 [Source:HGNC Symbol;Acc:HGNC:1371]	771
ENSG00000074416.16	719.454	0.681198	0.186946	3.64383	0.000268614	0.0713063	MGLL	monoglyceride lipase [Source:HGNC Symbol;Acc:HGNC:17038]	11343
ENSG00000074527.13	3245.77	-0.142495	0.113217	-1.25861	0.208173	0.881481	NTN4	netrin 4 [Source:HGNC Symbol;Acc:HGNC:13658]	59277
ENSG00000074582.15	612.916	-0.0830211	0.123139	-0.674207	0.50018	0.960894	BCS1L	BCS1 homolog, ubiquinol-cytochrome c reductase complex chaperone [Source:HGNC Symbol;Acc:HGNC:1020]	617
ENSG00000074590.14	615.392	-0.0553291	0.186051	-0.297387	0.766171	0.987571	NUAK1	NUAK family kinase 1 [Source:HGNC Symbol;Acc:HGNC:14311]	9891
ENSG00000074603.19	1404.28	-0.0413243	0.0956624	-0.431981	0.665756	0.983081	DPP8	dipeptidyl peptidase 8 [Source:HGNC Symbol;Acc:HGNC:16490]	54878
ENSG00000074621.14	167.594	0.0801704	0.213594	0.375339	0.707408	0.986019	SLC24A1	solute carrier family 24 member 1 [Source:HGNC Symbol;Acc:HGNC:10975]	9187
ENSG00000074657.14	2691.67	-0.156279	0.0941188	-1.66045	0.0968247	0.762734	ZNF532	zinc finger protein 532 [Source:HGNC Symbol;Acc:HGNC:30940]	55205
ENSG00000074660.17	8.05202	0.118337	0.884738	0.133753	0.893598	0.994946	SCARF1	scavenger receptor class F member 1 [Source:HGNC Symbol;Acc:HGNC:16820]	8578
ENSG00000074695.6	4269.94	0.0535113	0.0684122	0.782189	0.434104	0.942648	LMAN1	lectin, mannose binding 1 [Source:HGNC Symbol;Acc:HGNC:6631]	3998
ENSG00000074696.13	3659.01	0.0608927	0.0861542	0.706788	0.479698	0.955357	HACD3	3-hydroxyacyl-CoA dehydratase 3 [Source:HGNC Symbol;Acc:HGNC:24175]	51495
ENSG00000074706.14	40.0929	-0.262326	0.428784	-0.61179	0.540677	0.970528	IPCEF1	interaction protein for cytohesin exchange factors 1 [Source:HGNC Symbol;Acc:HGNC:21204]	26034
ENSG00000074755.15	2190.26	-0.0542495	0.0878543	-0.617494	0.536909	0.969683	ZZEF1	zinc finger ZZ-type and EF-hand domain containing 1 [Source:HGNC Symbol;Acc:HGNC:29027]	23140
ENSG00000074800.16	56961	0.0388553	0.0624389	0.622293	0.533749	0.969011	ENO1	enolase 1 [Source:HGNC Symbol;Acc:HGNC:3350]	2023
ENSG00000074842.8	842.852	0.0959707	0.102098	0.939989	0.347223	0.927037	MYDGF	myeloid derived growth factor [Source:HGNC Symbol;Acc:HGNC:16948]	56005
ENSG00000074855.11	1063.57	-0.266061	0.162091	-1.64143	0.100708	0.766556	ANO8	anoctamin 8 [Source:HGNC Symbol;Acc:HGNC:29329]	57719
ENSG00000074935.14	774.054	-0.314008	0.161212	-1.94779	0.0514397	0.651705	TUBE1	tubulin epsilon 1 [Source:HGNC Symbol;Acc:HGNC:20775]	51175
ENSG00000074964.17	885.424	-0.0437285	0.12107	-0.361183	0.717963	0.986019	ARHGEF10L	Rho guanine nucleotide exchange factor 10 like [Source:HGNC Symbol;Acc:HGNC:25540]	55160
ENSG00000074966.11	20.2409	-0.661169	0.55566	-1.18988	0.234093	0.884516	TXK	TXK tyrosine kinase [Source:HGNC Symbol;Acc:HGNC:12434]	7294
ENSG00000075073.16	31.9766	-0.721657	0.455456	-1.58447	0.113087	0.782372	TACR2	tachykinin receptor 2 [Source:HGNC Symbol;Acc:HGNC:11527]	6865
ENSG00000075089.10	1547.8	-0.0924451	0.10697	-0.864216	0.387469	0.930812	ACTR6	actin related protein 6 [Source:HGNC Symbol;Acc:HGNC:24025]	64431
ENSG00000075131.10	243.37	0.158237	0.188152	0.841005	0.400345	0.937552	TIPIN	TIMELESS interacting protein [Source:HGNC Symbol;Acc:HGNC:30750]	54962
ENSG00000075142.14	2030.3	0.126841	0.0970711	1.30668	0.191322	0.862553	SRI	sorcin [Source:HGNC Symbol;Acc:HGNC:11292]	6717
ENSG00000075151.24	175.89	0.18423	0.341544	0.539404	0.589608	0.972159	EIF4G3	eukaryotic translation initiation factor 4 gamma 3 [Source:HGNC Symbol;Acc:HGNC:3298]	8672
ENSG00000075188.9	628.759	0.195809	0.122413	1.59958	0.109693	0.779499	NUP37	nucleoporin 37 [Source:HGNC Symbol;Acc:HGNC:29929]	79023
ENSG00000075213.11	116.599	-0.670087	0.407476	-1.64448	0.100076	0.766556	SEMA3A	semaphorin 3A [Source:HGNC Symbol;Acc:HGNC:10723]	10371
ENSG00000075218.19	835.081	0.0788219	0.136705	0.576585	0.56422	0.97111	GTSE1	G2 and S-phase expressed 1 [Source:HGNC Symbol;Acc:HGNC:13698]	51512
ENSG00000075223.14	3405.61	0.154402	0.331429	0.465868	0.64131	0.978561	SEMA3C	semaphorin 3C [Source:HGNC Symbol;Acc:HGNC:10725]	10512
ENSG00000075234.17	674.404	0.102798	0.12704	0.809171	0.418417	0.941168	TTC38	tetratricopeptide repeat domain 38 [Source:HGNC Symbol;Acc:HGNC:26082]	55020
ENSG00000075239.14	1719.21	0.08306	0.148492	0.559356	0.575919	0.97111	ACAT1	acetyl-CoA acetyltransferase 1 [Source:HGNC Symbol;Acc:HGNC:93]	38
ENSG00000075240.17	1144.65	0.119004	0.0931802	1.27714	0.201554	0.873882	GRAMD4	GRAM domain containing 4 [Source:HGNC Symbol;Acc:HGNC:29113]	23151
ENSG00000075275.18	1727.84	-0.00658455	0.129176	-0.0509735	0.959347	0.999193	CELSR1	cadherin EGF LAG seven-pass G-type receptor 1 [Source:HGNC Symbol;Acc:HGNC:1850]	9620
ENSG00000075292.19	6537.18	-0.0729235	0.0706387	-1.03234	0.301911	0.907026	ZNF638	zinc finger protein 638 [Source:HGNC Symbol;Acc:HGNC:17894]	27332
ENSG00000075303.13	730.552	0.0196613	0.120713	0.162876	0.870616	0.992982	SLC25A40	solute carrier family 25 member 40 [Source:HGNC Symbol;Acc:HGNC:29680]	55972
ENSG00000075336.12	617.589	0.0456201	0.13139	0.347213	0.728432	0.986272	TIMM21	translocase of inner mitochondrial membrane 21 [Source:HGNC Symbol;Acc:HGNC:25010]	29090
ENSG00000075340.23	20.4493	-0.885532	0.720489	-1.22907	0.219045	0.881481	ADD2	adducin 2 [Source:HGNC Symbol;Acc:HGNC:244]	119
ENSG00000075391.17	5457.86	-0.346331	0.128032	-2.70503	0.00682991	0.337939	RASAL2	RAS protein activator like 2 [Source:HGNC Symbol;Acc:HGNC:9874]	9462
ENSG00000075399.14	659.576	0.0363125	0.153691	0.236269	0.813224	0.989257	VPS9D1	VPS9 domain containing 1 [Source:HGNC Symbol;Acc:HGNC:13526]	9605
ENSG00000075407.19	824.215	-0.033581	0.114869	-0.292342	0.770025	0.987571	ZNF37A	zinc finger protein 37A [Source:HGNC Symbol;Acc:HGNC:13102]	7587
ENSG00000075413.19	1637.51	-0.175471	0.124318	-1.41146	0.158108	0.837865	MARK3	microtubule affinity regulating kinase 3 [Source:HGNC Symbol;Acc:HGNC:6897]	4140
ENSG00000075415.15	8813.96	0.0441359	0.0741823	0.594966	0.551866	0.97111	SLC25A3	solute carrier family 25 member 3 [Source:HGNC Symbol;Acc:HGNC:10989]	5250
ENSG00000075420.13	6078.74	-0.0177972	0.109575	-0.16242	0.870975	0.992982	FNDC3B	fibronectin type III domain containing 3B [Source:HGNC Symbol;Acc:HGNC:24670]	64778
ENSG00000075426.12	4988.31	-0.150753	0.114604	-1.31543	0.188367	0.860489	FOSL2	FOS like 2, AP-1 transcription factor subunit [Source:HGNC Symbol;Acc:HGNC:3798]	2355
ENSG00000075461.6	26.7358	-0.354239	0.516164	-0.686292	0.492529	0.958131	CACNG4	calcium voltage-gated channel auxiliary subunit gamma 4 [Source:HGNC Symbol;Acc:HGNC:1408]	27092
ENSG00000075539.15	4143.12	-0.136312	0.0900895	-1.51308	0.13026	0.808039	FRYL	FRY like transcription coactivator [Source:HGNC Symbol;Acc:HGNC:29127]	285527
ENSG00000075568.17	1922.33	-0.0689509	0.091405	-0.754345	0.450642	0.947396	TMEM131	transmembrane protein 131 [Source:HGNC Symbol;Acc:HGNC:30366]	23505
ENSG00000075618.18	1031.56	0.326336	0.107886	3.02482	0.0024878	0.217364	FSCN1	fascin actin-bundling protein 1 [Source:HGNC Symbol;Acc:HGNC:11148]	6624
ENSG00000075624.17	201978	0.10433	0.0604086	1.72707	0.0841543	0.736471	ACTB	actin beta [Source:HGNC Symbol;Acc:HGNC:132]	60
ENSG00000075643.6	1798.75	-0.160595	0.122719	-1.30864	0.190656	0.86209	MOCOS	molybdenum cofactor sulfurase [Source:HGNC Symbol;Acc:HGNC:18234]	55034
ENSG00000075651.17	1694.11	-0.213923	0.134427	-1.59138	0.111525	0.781713	PLD1	phospholipase D1 [Source:HGNC Symbol;Acc:HGNC:9067]	5337
ENSG00000075702.19	723.341	0.067523	0.125535	0.537883	0.590658	0.972547	WDR62	WD repeat domain 62 [Source:HGNC Symbol;Acc:HGNC:24502]	284403
ENSG00000075711.21	2703.54	-0.099554	0.0749316	-1.3286	0.183981	0.852797	DLG1	discs large MAGUK scaffold protein 1 [Source:HGNC Symbol;Acc:HGNC:2900]	1739
ENSG00000075785.14	2806.62	0.076663	0.0879374	0.87179	0.383323	0.930812	RAB7A	RAB7A, member RAS oncogene family [Source:HGNC Symbol;Acc:HGNC:9788]	7879
ENSG00000075790.12	18.9193	-0.428765	0.579919	-0.739354	0.459692	0.949617	BCAP29	B cell receptor associated protein 29 [Source:HGNC Symbol;Acc:HGNC:24131]	55973
ENSG00000075826.17	73.2055	-0.905182	0.517985	-1.74751	0.0805497	0.733632	SEC31B	SEC31 homolog B, COPII coat complex component [Source:HGNC Symbol;Acc:HGNC:23197]	25956
ENSG00000075856.12	1461.92	-0.0483967	0.0894164	-0.541251	0.588335	0.972159	SART3	spliceosome associated factor 3, U4/U6 recycling protein [Source:HGNC Symbol;Acc:HGNC:16860]	9733
ENSG00000075884.14	28.5088	0.0755656	0.567001	0.133272	0.893978	0.994946	ARHGAP15	Rho GTPase activating protein 15 [Source:HGNC Symbol;Acc:HGNC:21030]	55843
ENSG00000075914.13	690.971	0.0159606	0.115505	0.138181	0.890097	0.994853	EXOSC7	exosome component 7 [Source:HGNC Symbol;Acc:HGNC:28112]	23016
ENSG00000075945.13	1451.55	-0.0130783	0.0997668	-0.131088	0.895705	0.995397	KIFAP3	kinesin associated protein 3 [Source:HGNC Symbol;Acc:HGNC:17060]	22920
ENSG00000075975.17	1141.63	-0.00771669	0.0904692	-0.0852963	0.932026	0.998336	MKRN2	makorin ring finger protein 2 [Source:HGNC Symbol;Acc:HGNC:7113]	23609
ENSG00000076003.5	4054.89	-0.112008	0.102524	-1.09251	0.274609	0.899973	MCM6	minichromosome maintenance complex component 6 [Source:HGNC Symbol;Acc:HGNC:6949]	4175
ENSG00000076043.11	1471.95	0.10913	0.105413	1.03527	0.300544	0.907026	REXO2	RNA exonuclease 2 [Source:HGNC Symbol;Acc:HGNC:17851]	25996
ENSG00000076053.12	1190.57	-0.0618037	0.111243	-0.555574	0.578502	0.97111	RBM7	RNA binding motif protein 7 [Source:HGNC Symbol;Acc:HGNC:9904]	10179
ENSG00000076067.13	1069.88	-0.16662	0.150695	-1.10568	0.268865	0.895717	RBMS2	RNA binding motif single stranded interacting protein 2 [Source:HGNC Symbol;Acc:HGNC:9909]	5939
ENSG00000076108.12	1960.76	-0.123187	0.0938668	-1.31236	0.189398	0.86137	BAZ2A	bromodomain adjacent to zinc finger domain 2A [Source:HGNC Symbol;Acc:HGNC:962]	11176
ENSG00000076201.16	563.142	-0.297434	0.178373	-1.66748	0.0954183	0.760775	PTPN23	protein tyrosine phosphatase non-receptor type 23 [Source:HGNC Symbol;Acc:HGNC:14406]	25930
ENSG00000076242.16	1012.52	0.0630326	0.102907	0.612517	0.540196	0.970528	MLH1	mutL homolog 1 [Source:HGNC Symbol;Acc:HGNC:7127]	4292
ENSG00000076248.11	1505.19	-0.117208	0.121165	-0.96734	0.333374	0.919596	UNG	uracil DNA glycosylase [Source:HGNC Symbol;Acc:HGNC:12572]	7374
ENSG00000076258.10	117.219	0.0640896	0.265895	0.241033	0.809529	0.989257	FMO4	flavin containing dimethylaniline monoxygenase 4 [Source:HGNC Symbol;Acc:HGNC:3772]	2329
ENSG00000076321.11	701.87	0.061943	0.108866	0.568984	0.569367	0.97111	KLHL20	kelch like family member 20 [Source:HGNC Symbol;Acc:HGNC:25056]	27252
ENSG00000076344.16	2.11384	-0.980149	1.9368	-0.506067	0.61281	0.977394	RGS11	regulator of G protein signaling 11 [Source:HGNC Symbol;Acc:HGNC:9993]	8786
ENSG00000076351.13	470.439	-0.0339698	0.141523	-0.240029	0.810308	0.989257	SLC46A1	solute carrier family 46 member 1 [Source:HGNC Symbol;Acc:HGNC:30521]	113235
ENSG00000076356.7	1324.16	-0.0691656	0.160115	-0.431975	0.665759	0.983081	PLXNA2	plexin A2 [Source:HGNC Symbol;Acc:HGNC:9100]	5362
ENSG00000076382.17	1899.59	0.0789058	0.086157	0.915837	0.359752	0.928297	SPAG5	sperm associated antigen 5 [Source:HGNC Symbol;Acc:HGNC:13452]	10615
ENSG00000076513.17	2693.64	-0.0980919	0.0889291	-1.10303	0.270012	0.896023	ANKRD13A	ankyrin repeat domain 13A [Source:HGNC Symbol;Acc:HGNC:21268]	88455
ENSG00000076554.16	3040.86	-0.141044	0.0953318	-1.4795	0.139006	0.82204	TPD52	tumor protein D52 [Source:HGNC Symbol;Acc:HGNC:12005]	7163
ENSG00000076555.16	475.081	-0.362459	0.137496	-2.63614	0.00838559	0.360516	ACACB	acetyl-CoA carboxylase beta [Source:HGNC Symbol;Acc:HGNC:85]	32
ENSG00000076604.16	2757.83	-0.08224	0.11229	-0.732392	0.46393	0.949682	TRAF4	TNF receptor associated factor 4 [Source:HGNC Symbol;Acc:HGNC:12034]	9618
ENSG00000076641.4	452.117	-0.0961708	0.153349	-0.627136	0.53057	0.968908	PAG1	phosphoprotein membrane anchor with glycosphingolipid microdomains 1 [Source:HGNC Symbol;Acc:HGNC:30043]	55824
ENSG00000076650.7	742.555	-0.162823	0.105456	-1.54399	0.12259	0.794843	GPATCH1	G-patch domain containing 1 [Source:HGNC Symbol;Acc:HGNC:24658]	55094
ENSG00000076662.10	913.664	0.218247	0.102111	2.13735	0.0325692	0.559143	ICAM3	intercellular adhesion molecule 3 [Source:HGNC Symbol;Acc:HGNC:5346]	3385
ENSG00000076685.19	3671.13	-0.0640096	0.0847431	-0.755337	0.450047	0.947123	NT5C2	5'-nucleotidase, cytosolic II [Source:HGNC Symbol;Acc:HGNC:8022]	22978
ENSG00000076706.17	2742.98	-0.00198569	0.189124	-0.0104994	0.991623	0.99958	MCAM	melanoma cell adhesion molecule [Source:HGNC Symbol;Acc:HGNC:6934]	4162
ENSG00000076716.9	1954.9	-0.111575	0.16888	-0.660679	0.508818	0.963592	GPC4	glypican 4 [Source:HGNC Symbol;Acc:HGNC:4452]	2239
ENSG00000076770.15	2857.33	-0.29163	0.0944109	-3.08894	0.0020087	0.203596	MBNL3	muscleblind like splicing regulator 3 [Source:HGNC Symbol;Acc:HGNC:20564]	55796
ENSG00000076826.10	814.981	0.0228114	0.107925	0.211364	0.832604	0.989655	CAMSAP3	calmodulin regulated spectrin associated protein family member 3 [Source:HGNC Symbol;Acc:HGNC:29307]	57662
ENSG00000076864.21	148.578	0.171026	0.224523	0.761731	0.44622	0.944632	RAP1GAP	RAP1 GTPase activating protein [Source:HGNC Symbol;Acc:HGNC:9858]	5909
ENSG00000076924.12	1059.82	-0.0760318	0.0996582	-0.762926	0.445507	0.944437	XAB2	XPA binding protein 2 [Source:HGNC Symbol;Acc:HGNC:14089]	56949
ENSG00000076928.18	1554.58	0.0118278	0.104347	0.11335	0.909753	0.996705	ARHGEF1	Rho guanine nucleotide exchange factor 1 [Source:HGNC Symbol;Acc:HGNC:681]	9138
ENSG00000076944.17	586.341	0.0444616	0.119039	0.373503	0.708774	0.986019	STXBP2	syntaxin binding protein 2 [Source:HGNC Symbol;Acc:HGNC:11445]	6813
ENSG00000076984.18	544.778	-0.0755472	0.122703	-0.61569	0.538099	0.969882	MAP2K7	mitogen-activated protein kinase kinase 7 [Source:HGNC Symbol;Acc:HGNC:6847]	5609
ENSG00000077044.11	1052.96	0.00229751	0.143527	0.0160075	0.987228	0.99958	DGKD	diacylglycerol kinase delta [Source:HGNC Symbol;Acc:HGNC:2851]	8527
ENSG00000077063.11	17.6397	-1.15256	0.822512	-1.40127	0.161134	0.837865	CTTNBP2	cortactin binding protein 2 [Source:HGNC Symbol;Acc:HGNC:15679]	83992
ENSG00000077092.20	80.1392	0.134334	0.301467	0.445603	0.655884	0.980691	RARB	retinoic acid receptor beta [Source:HGNC Symbol;Acc:HGNC:9865]	5915
ENSG00000077097.16	7076.35	-0.0186054	0.106701	-0.17437	0.861575	0.991631	TOP2B	DNA topoisomerase II beta [Source:HGNC Symbol;Acc:HGNC:11990]	7155
ENSG00000077147.16	7045.41	0.0227635	0.0988303	0.230329	0.817836	0.989638	TM9SF3	transmembrane 9 superfamily member 3 [Source:HGNC Symbol;Acc:HGNC:21529]	56889
ENSG00000077150.20	1410.79	0.146902	0.1254	1.17146	0.241414	0.886534	NFKB2	nuclear factor kappa B subunit 2 [Source:HGNC Symbol;Acc:HGNC:7795]	4791
ENSG00000077152.11	1113.82	0.0819666	0.132141	0.620296	0.535063	0.969011	UBE2T	ubiquitin conjugating enzyme E2 T [Source:HGNC Symbol;Acc:HGNC:25009]	29089
ENSG00000077157.22	1819.53	-0.298348	0.130151	-2.29232	0.0218871	0.502802	PPP1R12B	protein phosphatase 1 regulatory subunit 12B [Source:HGNC Symbol;Acc:HGNC:7619]	4660
ENSG00000077232.19	6733.36	-0.0193449	0.0814424	-0.237529	0.812247	0.989257	DNAJC10	DnaJ heat shock protein family _Hsp40_ member C10 [Source:HGNC Symbol;Acc:HGNC:24637]	54431
ENSG00000077235.18	2142.12	-0.0169591	0.0809061	-0.209615	0.833968	0.989655	GTF3C1	general transcription factor IIIC subunit 1 [Source:HGNC Symbol;Acc:HGNC:4664]	2975
ENSG00000077238.14	953.016	0.286643	0.106238	2.69812	0.00697316	0.339674	IL4R	interleukin 4 receptor [Source:HGNC Symbol;Acc:HGNC:6015]	3566
ENSG00000077254.14	5199.62	0.017442	0.0646491	0.269795	0.787318	0.987571	USP33	ubiquitin specific peptidase 33 [Source:HGNC Symbol;Acc:HGNC:20059]	23032
ENSG00000077264.16	33.9851	-2.06697	0.832105	-2.48403	0.0129905	0.44247	PAK3	p21 _RAC1_ activated kinase 3 [Source:HGNC Symbol;Acc:HGNC:8592]	5063
ENSG00000077274.9	2.92953	1.33362	1.57389	0.847336	0.396808	0.935716	CAPN6	calpain 6 [Source:HGNC Symbol;Acc:HGNC:1483]	827
ENSG00000077312.9	2474.91	-0.0181006	0.0731444	-0.247464	0.804549	0.989257	SNRPA	small nuclear ribonucleoprotein polypeptide A [Source:HGNC Symbol;Acc:HGNC:11151]	6626
ENSG00000077348.10	905.833	0.105821	0.119812	0.883227	0.377114	0.929894	EXOSC5	exosome component 5 [Source:HGNC Symbol;Acc:HGNC:24662]	56915
ENSG00000077380.16	4652.52	-0.0399292	0.0939279	-0.425104	0.670761	0.983081	DYNC1I2	dynein cytoplasmic 1 intermediate chain 2 [Source:HGNC Symbol;Acc:HGNC:2964]	1781
ENSG00000077420.16	16.5303	-0.35042	0.684272	-0.512107	0.608576	0.976627	APBB1IP	amyloid beta precursor protein binding family B member 1 interacting protein [Source:HGNC Symbol;Acc:HGNC:17379]	54518
ENSG00000077454.17	208.971	-0.0787372	0.206334	-0.381601	0.702757	0.985682	LRCH4	leucine rich repeats and calponin homology domain containing 4 [Source:HGNC Symbol;Acc:HGNC:6691]	4034
ENSG00000077458.13	698.401	-0.170184	0.108398	-1.57	0.116416	0.787151	FAM76B	family with sequence similarity 76 member B [Source:HGNC Symbol;Acc:HGNC:28492]	143684
ENSG00000077463.15	270.489	0.0854139	0.167635	0.509524	0.610385	0.976895	SIRT6	sirtuin 6 [Source:HGNC Symbol;Acc:HGNC:14934]	51548
ENSG00000077514.9	2201.47	-0.0417897	0.0880133	-0.474811	0.634922	0.978511	POLD3	DNA polymerase delta 3, accessory subunit [Source:HGNC Symbol;Acc:HGNC:20932]	10714
ENSG00000077522.15	26.7662	-3.41276	4.18174	-0.81611	0.414437	0.941168	ACTN2	actinin alpha 2 [Source:HGNC Symbol;Acc:HGNC:164]	88
ENSG00000077549.19	2923.78	-0.00212201	0.0724087	-0.029306	0.976621	0.99958	CAPZB	capping actin protein of muscle Z-line subunit beta [Source:HGNC Symbol;Acc:HGNC:1491]	832
ENSG00000077585.14	252.206	0.227828	0.172235	1.32277	0.185911	0.854873	GPR137B	G protein-coupled receptor 137B [Source:HGNC Symbol;Acc:HGNC:11862]	7107
ENSG00000077684.16	1253.58	-0.220272	0.109926	-2.00383	0.0450886	0.625442	JADE1	jade family PHD finger 1 [Source:HGNC Symbol;Acc:HGNC:30027]	79960
ENSG00000077713.19	1550.02	0.0199589	0.122304	0.16319	0.870369	0.992982	SLC25A43	solute carrier family 25 member 43 [Source:HGNC Symbol;Acc:HGNC:30557]	203427
ENSG00000077721.16	3185.37	-0.0438736	0.0797994	-0.549798	0.582458	0.971317	UBE2A	ubiquitin conjugating enzyme E2 A [Source:HGNC Symbol;Acc:HGNC:12472]	7319
ENSG00000077782.22	1164.62	0.00689305	0.161306	0.0427327	0.965915	0.999344	FGFR1	fibroblast growth factor receptor 1 [Source:HGNC Symbol;Acc:HGNC:3688]	2260
ENSG00000077935.17	8.52275	0.414409	0.902952	0.458949	0.646271	0.978741	SMC1B	structural maintenance of chromosomes 1B [Source:HGNC Symbol;Acc:HGNC:11112]	27127
ENSG00000077942.19	5251.51	0.124328	0.0947572	1.31207	0.189497	0.86137	FBLN1	fibulin 1 [Source:HGNC Symbol;Acc:HGNC:3600]	2192
ENSG00000077943.8	2.83867	-0.229051	1.82414	-0.125567	0.900075	0.995404	ITGA8	integrin subunit alpha 8 [Source:HGNC Symbol;Acc:HGNC:6144]	8516
ENSG00000077984.6	13.7923	0.296106	0.795766	0.372102	0.709817	0.986019	CST7	cystatin F [Source:HGNC Symbol;Acc:HGNC:2479]	8530
ENSG00000078018.21	731.077	-0.490575	0.187075	-2.62234	0.00873278	0.370678	MAP2	microtubule associated protein 2 [Source:HGNC Symbol;Acc:HGNC:6839]	4133
ENSG00000078043.16	1136.23	-0.2194	0.0997436	-2.19964	0.0278328	0.533802	PIAS2	protein inhibitor of activated STAT 2 [Source:HGNC Symbol;Acc:HGNC:17311]	9063
ENSG00000078061.14	1294.54	0.187672	0.134869	1.39152	0.164069	0.837865	ARAF	A-Raf proto-oncogene, serine/threonine kinase [Source:HGNC Symbol;Acc:HGNC:646]	369
ENSG00000078070.14	1043.71	-0.0806262	0.124052	-0.649941	0.51573	0.965494	MCCC1	methylcrotonyl-CoA carboxylase subunit 1 [Source:HGNC Symbol;Acc:HGNC:6936]	56922
ENSG00000078081.8	558.294	0.219701	0.306821	0.716055	0.473957	0.954004	LAMP3	lysosomal associated membrane protein 3 [Source:HGNC Symbol;Acc:HGNC:14582]	27074
ENSG00000078098.15	273.828	0.537178	0.31585	1.70074	0.0889921	0.747516	FAP	fibroblast activation protein alpha [Source:HGNC Symbol;Acc:HGNC:3590]	2191
ENSG00000078114.19	2680.03	-0.169487	0.0767171	-2.20925	0.0271576	0.528023	NEBL	nebulette [Source:HGNC Symbol;Acc:HGNC:16932]	10529
ENSG00000078124.13	2948.91	0.189646	0.130745	1.4505	0.146918	0.828101	ACER3	alkaline ceramidase 3 [Source:HGNC Symbol;Acc:HGNC:16066]	55331
ENSG00000078140.14	2261.97	-0.127604	0.105069	-1.21448	0.224564	0.881481	UBE2K	ubiquitin conjugating enzyme E2 K [Source:HGNC Symbol;Acc:HGNC:4914]	3093
ENSG00000078142.14	872.117	-0.0462056	0.1035	-0.446432	0.655285	0.980276	PIK3C3	phosphatidylinositol 3-kinase catalytic subunit type 3 [Source:HGNC Symbol;Acc:HGNC:8974]	5289
ENSG00000078177.14	988.086	-0.212485	0.101706	-2.08921	0.0366892	0.580502	N4BP2	NEDD4 binding protein 2 [Source:HGNC Symbol;Acc:HGNC:29851]	55728
ENSG00000078237.7	64.3423	-0.144663	0.31546	-0.458577	0.646538	0.978908	TIGAR	TP53 induced glycolysis regulatory phosphatase [Source:HGNC Symbol;Acc:HGNC:1185]	57103
ENSG00000078246.17	1008.67	0.0159362	0.0969085	0.164446	0.86938	0.992982	TULP3	TUB like protein 3 [Source:HGNC Symbol;Acc:HGNC:12425]	7289
ENSG00000078269.15	2094.84	-0.17962	0.138602	-1.29594	0.194995	0.866285	SYNJ2	synaptojanin 2 [Source:HGNC Symbol;Acc:HGNC:11504]	8871
ENSG00000078295.17	63.0632	-0.127253	0.594231	-0.214148	0.830432	0.989655	ADCY2	adenylate cyclase 2 [Source:HGNC Symbol;Acc:HGNC:233]	108
ENSG00000078304.19	3832.6	0.0392856	0.0872895	0.450061	0.652667	0.979829	PPP2R5C	protein phosphatase 2 regulatory subunit B'gamma [Source:HGNC Symbol;Acc:HGNC:9311]	5527
ENSG00000078328.23	4.44479	-3.43498	1.84522	-1.86156	0.0626658	0.696264	RBFOX1	RNA binding fox-1 homolog 1 [Source:HGNC Symbol;Acc:HGNC:18222]	54715
ENSG00000078369.18	6935.18	0.0653	0.0772333	0.84549	0.397837	0.936048	GNB1	G protein subunit beta 1 [Source:HGNC Symbol;Acc:HGNC:4396]	2782
ENSG00000078399.19	10.3115	-0.435036	0.752805	-0.577886	0.563341	0.97111	HOXA9	homeobox A9 [Source:HGNC Symbol;Acc:HGNC:5109]	3205
ENSG00000078401.7	2376.13	-0.0790491	0.10776	-0.733566	0.463214	0.949617	EDN1	endothelin 1 [Source:HGNC Symbol;Acc:HGNC:3176]	1906
ENSG00000078403.17	1178.26	-0.137125	0.095089	-1.44207	0.149284	0.829994	MLLT10	MLLT10 histone lysine methyltransferase DOT1L cofactor [Source:HGNC Symbol;Acc:HGNC:16063]	8028
ENSG00000078487.18	207.632	-0.0542643	0.208543	-0.260206	0.794705	0.98838	ZCWPW1	zinc finger CW-type and PWWP domain containing 1 [Source:HGNC Symbol;Acc:HGNC:23486]	55063
ENSG00000078549.15	4.16272	-0.293652	1.46269	-0.200762	0.840885	0.989655	ADCYAP1R1	ADCYAP receptor type I [Source:HGNC Symbol;Acc:HGNC:242]	117
ENSG00000078596.11	53.9753	0.588816	0.383738	1.53442	0.124925	0.798949	ITM2A	integral membrane protein 2A [Source:HGNC Symbol;Acc:HGNC:6173]	9452
ENSG00000078618.23	7333.13	-0.0584534	0.067667	-0.863838	0.387677	0.930812	NRDC	nardilysin convertase [Source:HGNC Symbol;Acc:HGNC:7995]	4898
ENSG00000078668.14	2422.22	0.0658162	0.107372	0.612976	0.539892	0.97046	VDAC3	voltage dependent anion channel 3 [Source:HGNC Symbol;Acc:HGNC:12674]	7419
ENSG00000078674.19	7483.86	-0.00067627	0.0757412	-0.00892869	0.992876	0.99958	PCM1	pericentriolar material 1 [Source:HGNC Symbol;Acc:HGNC:8727]	5108
ENSG00000078687.17	674.597	-0.036502	0.133761	-0.272889	0.784939	0.987571	TNRC6C	trinucleotide repeat containing adaptor 6C [Source:HGNC Symbol;Acc:HGNC:29318]	57690
ENSG00000078699.22	931.756	-0.186326	0.124095	-1.50148	0.133231	0.812921	CBFA2T2	CBFA2/RUNX1 partner transcriptional co-repressor 2 [Source:HGNC Symbol;Acc:HGNC:1536]	9139
ENSG00000078725.13	14.8465	0.61143	0.748025	0.817393	0.413704	0.941168	BRINP1	BMP/retinoic acid inducible neural specific 1 [Source:HGNC Symbol;Acc:HGNC:2687]	1620
ENSG00000078747.16	4633.99	-0.0146502	0.0727682	-0.201327	0.840443	0.989655	ITCH	itchy E3 ubiquitin protein ligase [Source:HGNC Symbol;Acc:HGNC:13890]	83737
ENSG00000078795.17	2.39528	-1.1481	1.69561	-0.677102	0.498341	0.960412	PKD2L2	polycystin 2 like 2, transient receptor potential cation channel [Source:HGNC Symbol;Acc:HGNC:9012]	27039
ENSG00000078804.13	480.707	-0.0596934	0.150996	-0.39533	0.6926	0.984734	TP53INP2	tumor protein p53 inducible nuclear protein 2 [Source:HGNC Symbol;Acc:HGNC:16104]	58476
ENSG00000078808.19	4699.17	-0.00722956	0.085991	-0.0840735	0.932998	0.998336	SDF4	stromal cell derived factor 4 [Source:HGNC Symbol;Acc:HGNC:24188]	51150
ENSG00000078814.18	8.15445	-0.42403	0.943831	-0.449265	0.653241	0.979829	MYH7B	myosin heavy chain 7B [Source:HGNC Symbol;Acc:HGNC:15906]	57644
ENSG00000078900.15	245.522	0.234378	0.228496	1.02574	0.305012	0.907558	TP73	tumor protein p73 [Source:HGNC Symbol;Acc:HGNC:12003]	7161
ENSG00000078902.16	464.692	-0.0317454	0.142236	-0.223189	0.823389	0.989638	TOLLIP	toll interacting protein [Source:HGNC Symbol;Acc:HGNC:16476]	54472
ENSG00000078967.13	791.797	0.11935	0.115673	1.03178	0.302174	0.907026	UBE2D4	ubiquitin conjugating enzyme E2 D4 _putative_ [Source:HGNC Symbol;Acc:HGNC:21647]	51619
ENSG00000079101.17	48.4953	0.0832858	0.407915	0.204174	0.838217	0.989655	CLUL1	clusterin like 1 [Source:HGNC Symbol;Acc:HGNC:2096]	27098
ENSG00000079102.16	70.2186	0.225665	0.369668	0.610454	0.541561	0.970528	RUNX1T1	RUNX1 partner transcriptional co-repressor 1 [Source:HGNC Symbol;Acc:HGNC:1535]	862
ENSG00000079134.13	2215.62	-0.228292	0.0933272	-2.44615	0.0144393	0.459661	THOC1	THO complex 1 [Source:HGNC Symbol;Acc:HGNC:19070]	9984
ENSG00000079150.19	195.083	-0.00581723	0.230118	-0.0252793	0.979832	0.99958	FKBP7	FKBP prolyl isomerase 7 [Source:HGNC Symbol;Acc:HGNC:3723]	51661
ENSG00000079156.17	244.36	-0.334115	0.22807	-1.46497	0.14293	0.824504	OSBPL6	oxysterol binding protein like 6 [Source:HGNC Symbol;Acc:HGNC:16388]	114880
ENSG00000079215.15	7861.76	-0.242134	0.133991	-1.80708	0.0707492	0.713475	SLC1A3	solute carrier family 1 member 3 [Source:HGNC Symbol;Acc:HGNC:10941]	6507
ENSG00000079246.16	14593.4	-0.0789229	0.0891608	-0.885175	0.376062	0.928964	XRCC5	X-ray repair cross complementing 5 [Source:HGNC Symbol;Acc:HGNC:12833]	7520
ENSG00000079257.8	543.109	0.143112	0.157202	0.910367	0.362629	0.928297	LXN	latexin [Source:HGNC Symbol;Acc:HGNC:13347]	56925
ENSG00000079263.19	7.24628	-0.277959	0.930598	-0.298689	0.765177	0.987571	SP140	SP140 nuclear body protein [Source:HGNC Symbol;Acc:HGNC:17133]	11262
ENSG00000079277.22	1182.32	0.0987136	0.0926814	1.06509	0.286837	0.903421	MKNK1	MAPK interacting serine/threonine kinase 1 [Source:HGNC Symbol;Acc:HGNC:7110]	8569
ENSG00000079308.20	1459.42	-0.167564	0.162257	-1.0327	0.301743	0.907026	TNS1	tensin 1 [Source:HGNC Symbol;Acc:HGNC:11973]	7145
ENSG00000079313.15	572.707	-0.0330521	0.165492	-0.19972	0.841699	0.989655	REXO1	RNA exonuclease 1 homolog [Source:HGNC Symbol;Acc:HGNC:24616]	57455
ENSG00000079332.15	4506.23	0.0905791	0.0883676	1.02503	0.305351	0.907558	SAR1A	secretion associated Ras related GTPase 1A [Source:HGNC Symbol;Acc:HGNC:10534]	56681
ENSG00000079335.20	366.089	-0.152102	0.153409	-0.991477	0.321453	0.916945	CDC14A	cell division cycle 14A [Source:HGNC Symbol;Acc:HGNC:1718]	8556
ENSG00000079337.16	383.402	-0.261519	0.196616	-1.3301	0.183485	0.852626	RAPGEF3	Rap guanine nucleotide exchange factor 3 [Source:HGNC Symbol;Acc:HGNC:16629]	10411
ENSG00000079385.23	1123.02	-0.177335	0.128482	-1.38023	0.167515	0.841545	CEACAM1	CEA cell adhesion molecule 1 [Source:HGNC Symbol;Acc:HGNC:1814]	634
ENSG00000079387.14	969.494	0.00486889	0.096031	0.0507013	0.959564	0.999193	SENP1	SUMO specific peptidase 1 [Source:HGNC Symbol;Acc:HGNC:17927]	29843
ENSG00000079432.9	2881.49	-0.115162	0.106655	-1.07976	0.28025	0.901674	CIC	capicua transcriptional repressor [Source:HGNC Symbol;Acc:HGNC:14214]	23152
ENSG00000079435.10	77.9847	-0.383576	0.530834	-0.722592	0.469931	0.952303	LIPE	lipase E, hormone sensitive type [Source:HGNC Symbol;Acc:HGNC:6621]	3991
ENSG00000079459.13	4684.75	-0.11953	0.0692593	-1.72583	0.0843779	0.737412	FDFT1	farnesyl-diphosphate farnesyltransferase 1 [Source:HGNC Symbol;Acc:HGNC:3629]	2222
ENSG00000079462.8	2835.99	0.108849	0.0958868	1.13518	0.2563	0.892302	PAFAH1B3	platelet activating factor acetylhydrolase 1b catalytic subunit 3 [Source:HGNC Symbol;Acc:HGNC:8576]	5050
ENSG00000079482.14	1298.75	-0.269872	0.122589	-2.20143	0.0277056	0.533196	OPHN1	oligophrenin 1 [Source:HGNC Symbol;Acc:HGNC:8148]	4983
ENSG00000079616.14	1555.97	0.0128388	0.0958699	0.133919	0.893467	0.994946	KIF22	kinesin family member 22 [Source:HGNC Symbol;Acc:HGNC:6391]	3835
ENSG00000079691.18	3917.24	-0.0976304	0.0751188	-1.29968	0.19371	0.86498	CARMIL1	capping protein regulator and myosin 1 linker 1 [Source:HGNC Symbol;Acc:HGNC:21581]	55604
ENSG00000079739.17	5421.01	0.0272312	0.0754954	0.3607	0.718324	0.986019	PGM1	phosphoglucomutase 1 [Source:HGNC Symbol;Acc:HGNC:8905]	5236
ENSG00000079785.16	5494.84	0.0222889	0.111171	0.200492	0.841096	0.989655	DDX1	DEAD-box helicase 1 [Source:HGNC Symbol;Acc:HGNC:2734]	1653
ENSG00000079805.19	6163.96	-0.0656193	0.0999025	-0.656833	0.511288	0.965082	DNM2	dynamin 2 [Source:HGNC Symbol;Acc:HGNC:2974]	1785
ENSG00000079819.19	4816.93	-0.438844	0.170609	-2.57222	0.010105	0.40237	EPB41L2	erythrocyte membrane protein band 4.1 like 2 [Source:HGNC Symbol;Acc:HGNC:3379]	2037
ENSG00000079841.19	55.8699	0.101366	0.379118	0.267374	0.789181	0.987808	RIMS1	regulating synaptic membrane exocytosis 1 [Source:HGNC Symbol;Acc:HGNC:17282]	22999
ENSG00000079931.15	234.499	-0.710063	0.382748	-1.85517	0.0635718	0.699449	MOXD1	monooxygenase DBH like 1 [Source:HGNC Symbol;Acc:HGNC:21063]	26002
ENSG00000079950.14	2108.71	0.0205057	0.092663	0.221293	0.824864	0.989638	STX7	syntaxin 7 [Source:HGNC Symbol;Acc:HGNC:11442]	8417
ENSG00000079974.19	428.276	-0.128413	0.16505	-0.778029	0.436552	0.942648	RABL2B	RAB, member of RAS oncogene family like 2B [Source:HGNC Symbol;Acc:HGNC:9800]	11158
ENSG00000079999.14	4706.9	-0.0420383	0.11722	-0.358628	0.719874	0.986019	KEAP1	kelch like ECH associated protein 1 [Source:HGNC Symbol;Acc:HGNC:23177]	9817
ENSG00000080031.10	29.4472	0.957972	0.524145	1.82768	0.0675971	0.707886	PTPRH	protein tyrosine phosphatase receptor type H [Source:HGNC Symbol;Acc:HGNC:9672]	5794
ENSG00000080189.15	1186.35	0.145671	0.092224	1.57953	0.114214	0.783558	SLC35C2	solute carrier family 35 member C2 [Source:HGNC Symbol;Acc:HGNC:17117]	51006
ENSG00000080200.10	2349.28	-0.058464	0.109581	-0.533524	0.593671	0.972646	CRYBG3	crystallin beta-gamma domain containing 3 [Source:HGNC Symbol;Acc:HGNC:34427]	131544
ENSG00000080224.18	9.59799	-0.511	0.883321	-0.578498	0.562928	0.97111	EPHA6	EPH receptor A6 [Source:HGNC Symbol;Acc:HGNC:19296]	285220
ENSG00000080298.16	297.251	-0.455658	0.187543	-2.42961	0.015115	0.460382	RFX3	regulatory factor X3 [Source:HGNC Symbol;Acc:HGNC:9984]	5991
ENSG00000080345.18	9168.47	-0.0198247	0.0649803	-0.305088	0.760299	0.987571	RIF1	replication timing regulatory factor 1 [Source:HGNC Symbol;Acc:HGNC:23207]	55183
ENSG00000080371.6	1286.94	0.00116286	0.0945201	0.0123028	0.990184	0.99958	RAB21	RAB21, member RAS oncogene family [Source:HGNC Symbol;Acc:HGNC:18263]	23011
ENSG00000080493.18	166.689	-0.44796	0.237312	-1.88764	0.0590745	0.685749	SLC4A4	solute carrier family 4 member 4 [Source:HGNC Symbol;Acc:HGNC:11030]	8671
ENSG00000080503.24	2952.13	-0.150936	0.0742245	-2.0335	0.0420019	0.610443	SMARCA2	SWI/SNF related, matrix associated, actin dependent regulator of chromatin, subfamily a, member 2 [Source:HGNC Symbol;Acc:HGNC:11098]	6595
ENSG00000080546.14	512.391	0.16595	0.202012	0.821485	0.41137	0.941168	SESN1	sestrin 1 [Source:HGNC Symbol;Acc:HGNC:21595]	27244
ENSG00000080561.14	1478.03	-0.134095	0.123257	-1.08793	0.276625	0.901021	MID2	midline 2 [Source:HGNC Symbol;Acc:HGNC:7096]	11043
ENSG00000080573.7	9.47301	-0.416513	0.822378	-0.506474	0.612524	0.977394	COL5A3	collagen type V alpha 3 chain [Source:HGNC Symbol;Acc:HGNC:14864]	50509
ENSG00000080603.17	155.056	-0.256392	0.260892	-0.982751	0.32573	0.917016	SRCAP	Snf2 related CREBBP activator protein [Source:HGNC Symbol;Acc:HGNC:16974]	10847
ENSG00000080608.10	1553.29	-0.0570557	0.091602	-0.622865	0.533373	0.969011	PUM3	pumilio RNA binding family member 3 [Source:HGNC Symbol;Acc:HGNC:29676]	9933
ENSG00000080644.16	3.374	-0.835977	1.27429	-0.656034	0.511802	0.965322	CHRNA3	cholinergic receptor nicotinic alpha 3 subunit [Source:HGNC Symbol;Acc:HGNC:1957]	1136
ENSG00000080709.16	2.2656	-1.4347	1.97545	-0.726268	0.467675	0.951343	KCNN2	potassium calcium-activated channel subfamily N member 2 [Source:HGNC Symbol;Acc:HGNC:6291]	3781
ENSG00000080802.20	1025.38	-0.0688578	0.11341	-0.607156	0.543748	0.970599	CNOT4	CCR4-NOT transcription complex subunit 4 [Source:HGNC Symbol;Acc:HGNC:7880]	4850
ENSG00000080815.19	2593.66	-0.000807199	0.0767267	-0.0105204	0.991606	0.99958	PSEN1	presenilin 1 [Source:HGNC Symbol;Acc:HGNC:9508]	5663
ENSG00000080819.9	777.574	-0.13053	0.103509	-1.26105	0.207291	0.881094	CPOX	coproporphyrinogen oxidase [Source:HGNC Symbol;Acc:HGNC:2321]	1371
ENSG00000080822.17	1347.79	-0.063867	0.0917965	-0.695746	0.486588	0.956366	CLDND1	claudin domain containing 1 [Source:HGNC Symbol;Acc:HGNC:1322]	56650
ENSG00000080823.23	577.148	-0.489593	0.172715	-2.83469	0.00458702	0.278958	MOK	MOK protein kinase [Source:HGNC Symbol;Acc:HGNC:9833]	5891
ENSG00000080824.19	17611.8	-0.102283	0.0688701	-1.48516	0.137502	0.82031	HSP90AA1	heat shock protein 90 alpha family class A member 1 [Source:HGNC Symbol;Acc:HGNC:5253]	3320
ENSG00000080839.12	1153.86	0.155606	0.105637	1.47302	0.140745	0.823234	RBL1	RB transcriptional corepressor like 1 [Source:HGNC Symbol;Acc:HGNC:9893]	5933
ENSG00000080845.19	1522.46	-0.132264	0.0997275	-1.32626	0.184755	0.853357	DLGAP4	DLG associated protein 4 [Source:HGNC Symbol;Acc:HGNC:24476]	22839
ENSG00000080854.16	4.37647	1.51735	1.43977	1.05388	0.291937	0.905608	IGSF9B	immunoglobulin superfamily member 9B [Source:HGNC Symbol;Acc:HGNC:32326]	22997
ENSG00000080986.13	3247.7	0.0615209	0.0993465	0.619255	0.535748	0.969011	NDC80	NDC80 kinetochore complex component [Source:HGNC Symbol;Acc:HGNC:16909]	10403
ENSG00000081014.11	861.798	0.087743	0.103686	0.84624	0.397419	0.935716	AP4E1	adaptor related protein complex 4 subunit epsilon 1 [Source:HGNC Symbol;Acc:HGNC:573]	23431
ENSG00000081019.14	1677.82	-0.0737603	0.083561	-0.882713	0.377392	0.929894	RSBN1	round spermatid basic protein 1 [Source:HGNC Symbol;Acc:HGNC:25642]	54665
ENSG00000081026.19	4838.4	-0.176795	0.0760776	-2.32387	0.0201322	0.48483	MAGI3	membrane associated guanylate kinase, WW and PDZ domain containing 3 [Source:HGNC Symbol;Acc:HGNC:29647]	260425
ENSG00000081041.9	91.0822	0.686278	0.318341	2.1558	0.0310997	0.553745	CXCL2	C-X-C motif chemokine ligand 2 [Source:HGNC Symbol;Acc:HGNC:4603]	2920
ENSG00000081052.14	375.381	-0.40338	0.308352	-1.30818	0.190812	0.86209	COL4A4	collagen type IV alpha 4 chain [Source:HGNC Symbol;Acc:HGNC:2206]	1286
ENSG00000081059.20	450.227	-0.402091	0.154074	-2.60973	0.00906141	0.376973	TCF7	transcription factor 7 [Source:HGNC Symbol;Acc:HGNC:11639]	6932
ENSG00000081087.15	900.322	0.359906	0.118114	3.0471	0.00231062	0.213626	OSTM1	osteoclastogenesis associated transmembrane protein 1 [Source:HGNC Symbol;Acc:HGNC:21652]	28962
ENSG00000081148.12	22.2948	-0.540083	0.543482	-0.993746	0.320346	0.916932	IMPG2	interphotoreceptor matrix proteoglycan 2 [Source:HGNC Symbol;Acc:HGNC:18362]	50939
ENSG00000081154.12	4555.84	0.0318128	0.0885403	0.359303	0.719368	0.986019	PCNP	PEST proteolytic signal containing nuclear protein [Source:HGNC Symbol;Acc:HGNC:30023]	57092
ENSG00000081177.19	893.378	0.0467005	0.102827	0.454164	0.649711	0.979199	EXD2	exonuclease 3'-5' domain containing 2 [Source:HGNC Symbol;Acc:HGNC:20217]	55218
ENSG00000081181.8	656.927	-0.0920575	0.113827	-0.80875	0.418659	0.941168	ARG2	arginase 2 [Source:HGNC Symbol;Acc:HGNC:664]	384
ENSG00000081189.16	832.756	-0.205667	0.189674	-1.08432	0.278224	0.901232	MEF2C	myocyte enhancer factor 2C [Source:HGNC Symbol;Acc:HGNC:6996]	4208
ENSG00000081237.20	33.3461	0.434107	0.478576	0.90708	0.364364	0.928863	PTPRC	protein tyrosine phosphatase receptor type C [Source:HGNC Symbol;Acc:HGNC:9666]	5788
ENSG00000081248.12	17.8544	-3.35672	3.46332	-0.969221	0.332435	0.919596	CACNA1S	calcium voltage-gated channel subunit alpha1 S [Source:HGNC Symbol;Acc:HGNC:1397]	779
ENSG00000081277.13	219.933	-2.77007	1.24286	-2.22879	0.0258278	0.52366	PKP1	plakophilin 1 [Source:HGNC Symbol;Acc:HGNC:9023]	5317
ENSG00000081307.15	1443.13	-0.0827563	0.08593	-0.963066	0.335514	0.919596	UBA5	ubiquitin like modifier activating enzyme 5 [Source:HGNC Symbol;Acc:HGNC:23230]	79876
ENSG00000081320.11	2743.35	-0.0368078	0.077995	-0.471924	0.636981	0.978511	STK17B	serine/threonine kinase 17b [Source:HGNC Symbol;Acc:HGNC:11396]	9262
ENSG00000081377.17	845.452	-0.106874	0.155878	-0.685623	0.492951	0.958172	CDC14B	cell division cycle 14B [Source:HGNC Symbol;Acc:HGNC:1719]	8555
ENSG00000081386.13	784.165	-0.124011	0.131313	-0.944392	0.344969	0.925539	ZNF510	zinc finger protein 510 [Source:HGNC Symbol;Acc:HGNC:29161]	22869
ENSG00000081665.14	1461.62	-0.1528	0.0949236	-1.60972	0.107459	0.774105	ZNF506	zinc finger protein 506 [Source:HGNC Symbol;Acc:HGNC:23780]	440515
ENSG00000081692.13	826.017	0.0579329	0.111058	0.521643	0.601919	0.973957	JMJD4	jumonji domain containing 4 [Source:HGNC Symbol;Acc:HGNC:25724]	65094
ENSG00000081721.12	921.856	0.0991838	0.108926	0.910562	0.362526	0.928297	DUSP12	dual specificity phosphatase 12 [Source:HGNC Symbol;Acc:HGNC:3067]	11266
ENSG00000081760.17	1422.82	-0.0667867	0.0987956	-0.676009	0.499035	0.960894	AACS	acetoacetyl-CoA synthetase [Source:HGNC Symbol;Acc:HGNC:21298]	65985
ENSG00000081791.9	1337.85	0.0105519	0.115793	0.0911275	0.927391	0.998336	DELE1	DAP3 binding cell death enhancer 1 [Source:HGNC Symbol;Acc:HGNC:28969]	9812
ENSG00000081803.17	2239.23	0.321856	0.117329	2.74318	0.00608473	0.327206	CADPS2	calcium dependent secretion activator 2 [Source:HGNC Symbol;Acc:HGNC:16018]	93664
ENSG00000081818.4	44.749	-0.367141	0.473124	-0.775992	0.437753	0.942648	PCDHB4	protocadherin beta 4 [Source:HGNC Symbol;Acc:HGNC:8689]	56131
ENSG00000081842.18	7.45694	-1.0133	1.03294	-0.980984	0.3266	0.918149	PCDHA6	protocadherin alpha 6 [Source:HGNC Symbol;Acc:HGNC:8672]	56142
ENSG00000081853.15	23.5052	-0.345249	0.530777	-0.650459	0.515396	0.965411	PCDHGA2	protocadherin gamma subfamily A, 2 [Source:HGNC Symbol;Acc:HGNC:8700]	56113
ENSG00000081870.12	1097.37	0.068551	0.105503	0.649755	0.51585	0.965494	HSPB11	heat shock protein family B _small_ member 11 [Source:HGNC Symbol;Acc:HGNC:25019]	51668
ENSG00000081913.14	581.807	0.0232748	0.125096	0.186056	0.852401	0.990979	PHLPP1	PH domain and leucine rich repeat protein phosphatase 1 [Source:HGNC Symbol;Acc:HGNC:20610]	23239
ENSG00000081923.15	1408.28	0.117525	0.134147	0.876096	0.380978	0.930812	ATP8B1	ATPase phospholipid transporting 8B1 [Source:HGNC Symbol;Acc:HGNC:3706]	5205
ENSG00000081985.13	12.0162	-0.251355	0.773308	-0.325039	0.745152	0.987571	IL12RB2	interleukin 12 receptor subunit beta 2 [Source:HGNC Symbol;Acc:HGNC:5972]	3595
ENSG00000082014.17	116.267	0.182123	0.375845	0.484568	0.627983	0.978511	SMARCD3	SWI/SNF related, matrix associated, actin dependent regulator of chromatin, subfamily d, member 3 [Source:HGNC Symbol;Acc:HGNC:11108]	6604
ENSG00000082068.9	1398.95	-0.222196	0.100843	-2.20339	0.0275674	0.531149	WDR70	WD repeat domain 70 [Source:HGNC Symbol;Acc:HGNC:25495]	55100
ENSG00000082074.19	14.763	0.0783464	0.624979	0.125359	0.90024	0.995404	FYB1	FYN binding protein 1 [Source:HGNC Symbol;Acc:HGNC:4036]	2533
ENSG00000082146.13	420.713	0.0819113	0.167029	0.490401	0.62385	0.978366	STRADB	STE20 related adaptor beta [Source:HGNC Symbol;Acc:HGNC:13205]	55437
ENSG00000082153.18	11147.6	-0.000522929	0.109638	-0.0047696	0.996194	0.99958	BZW1	basic leucine zipper and W2 domains 1 [Source:HGNC Symbol;Acc:HGNC:18380]	9689
ENSG00000082196.21	180.101	0.00170762	0.255974	0.00667107	0.994677	0.99958	C1QTNF3	C1q and TNF related 3 [Source:HGNC Symbol;Acc:HGNC:14326]	114899
ENSG00000082212.13	1902.26	0.129912	0.0863068	1.50524	0.132262	0.812621	ME2	malic enzyme 2 [Source:HGNC Symbol;Acc:HGNC:6984]	4200
ENSG00000082213.18	1408.82	-0.110476	0.128099	-0.862425	0.388454	0.930812	C5ORF22	chromosome 5 open reading frame 22 [Source:HGNC Symbol;Acc:HGNC:25639]	55322
ENSG00000082258.13	1591.71	-0.153642	0.143877	-1.06787	0.285581	0.903421	CCNT2	cyclin T2 [Source:HGNC Symbol;Acc:HGNC:1600]	905
ENSG00000082269.17	1411.13	0.12014	0.115212	1.04278	0.297052	0.907026	FAM135A	family with sequence similarity 135 member A [Source:HGNC Symbol;Acc:HGNC:21084]	57579
ENSG00000082397.18	47.7251	0.200492	0.374934	0.534739	0.59283	0.972646	EPB41L3	erythrocyte membrane protein band 4.1 like 3 [Source:HGNC Symbol;Acc:HGNC:3380]	23136
ENSG00000082438.18	957.198	-0.0644183	0.137246	-0.469363	0.63881	0.978561	COBLL1	cordon-bleu WH2 repeat protein like 1 [Source:HGNC Symbol;Acc:HGNC:23571]	22837
ENSG00000082458.12	2919.65	0.111092	0.0855782	1.29814	0.19424	0.86498	DLG3	discs large MAGUK scaffold protein 3 [Source:HGNC Symbol;Acc:HGNC:2902]	1741
ENSG00000082482.14	547.044	-0.166993	0.13544	-1.23297	0.217587	0.881481	KCNK2	potassium two pore domain channel subfamily K member 2 [Source:HGNC Symbol;Acc:HGNC:6277]	3776
ENSG00000082497.12	1289.75	-0.194279	0.105907	-1.83443	0.0665904	0.707319	SERTAD4	SERTA domain containing 4 [Source:HGNC Symbol;Acc:HGNC:25236]	56256
ENSG00000082512.15	543.663	-0.10566	0.213913	-0.493941	0.621348	0.978366	TRAF5	TNF receptor associated factor 5 [Source:HGNC Symbol;Acc:HGNC:12035]	7188
ENSG00000082515.18	825.001	-0.00203793	0.127491	-0.0159849	0.987246	0.99958	MRPL22	mitochondrial ribosomal protein L22 [Source:HGNC Symbol;Acc:HGNC:14480]	29093
ENSG00000082516.9	1961.29	-0.108595	0.0789997	-1.37463	0.169247	0.84198	GEMIN5	gem nuclear organelle associated protein 5 [Source:HGNC Symbol;Acc:HGNC:20043]	25929
ENSG00000082556.14	98.2654	-0.766655	0.260356	-2.94464	0.00323329	0.239263	OPRK1	opioid receptor kappa 1 [Source:HGNC Symbol;Acc:HGNC:8154]	4986
ENSG00000082641.16	4587.78	-0.0866118	0.0796408	-1.08753	0.276803	0.901021	NFE2L1	nuclear factor, erythroid 2 like 1 [Source:HGNC Symbol;Acc:HGNC:7781]	4779
ENSG00000082684.16	47.5675	0.247232	0.403062	0.613384	0.539622	0.970378	SEMA5B	semaphorin 5B [Source:HGNC Symbol;Acc:HGNC:10737]	54437
ENSG00000082701.17	4396.32	-0.0305279	0.0751981	-0.405966	0.684768	0.98459	GSK3B	glycogen synthase kinase 3 beta [Source:HGNC Symbol;Acc:HGNC:4617]	2932
ENSG00000082781.12	3731.33	0.121449	0.103856	1.1694	0.242242	0.88722	ITGB5	integrin subunit beta 5 [Source:HGNC Symbol;Acc:HGNC:6160]	3693
ENSG00000082805.21	1557.45	-0.144867	0.0897364	-1.61436	0.106449	0.771741	ERC1	ELKS/RAB6-interacting/CAST family member 1 [Source:HGNC Symbol;Acc:HGNC:17072]	23085
ENSG00000082898.19	9187.96	0.0521902	0.0705931	0.73931	0.459719	0.949617	XPO1	exportin 1 [Source:HGNC Symbol;Acc:HGNC:12825]	7514
ENSG00000082996.20	2209.65	0.0648009	0.102457	0.632469	0.52708	0.966739	RNF13	ring finger protein 13 [Source:HGNC Symbol;Acc:HGNC:10057]	11342
ENSG00000083067.24	5.44374	-0.54392	1.15771	-0.469823	0.638481	0.978561	TRPM3	transient receptor potential cation channel subfamily M member 3 [Source:HGNC Symbol;Acc:HGNC:17992]	80036
ENSG00000083093.10	732.048	-0.0832941	0.107208	-0.776937	0.437196	0.942648	PALB2	partner and localizer of BRCA2 [Source:HGNC Symbol;Acc:HGNC:26144]	79728
ENSG00000083097.15	1710.39	-0.158514	0.119805	-1.32311	0.1858	0.854842	DOP1A	DOP1 leucine zipper like protein A [Source:HGNC Symbol;Acc:HGNC:21194]	23033
ENSG00000083099.11	1648.62	0.119941	0.125491	0.955774	0.339186	0.922802	LYRM2	LYR motif containing 2 [Source:HGNC Symbol;Acc:HGNC:25229]	57226
ENSG00000083123.15	1035.16	0.0563004	0.115311	0.488249	0.625373	0.978366	BCKDHB	branched chain keto acid dehydrogenase E1 subunit beta [Source:HGNC Symbol;Acc:HGNC:987]	594
ENSG00000083168.11	2475.81	-0.0685978	0.094575	-0.725327	0.468252	0.951417	KAT6A	lysine acetyltransferase 6A [Source:HGNC Symbol;Acc:HGNC:13013]	7994
ENSG00000083223.18	2265.16	-0.172519	0.0838632	-2.05714	0.0396724	0.59827	TUT7	terminal uridylyl transferase 7 [Source:HGNC Symbol;Acc:HGNC:25817]	79670
ENSG00000083290.20	1482.74	0.272394	0.110896	2.4563	0.0140375	0.457829	ULK2	unc-51 like autophagy activating kinase 2 [Source:HGNC Symbol;Acc:HGNC:13480]	9706
ENSG00000083307.12	2730.21	-0.0970221	0.103732	-0.935311	0.349628	0.927182	GRHL2	grainyhead like transcription factor 2 [Source:HGNC Symbol;Acc:HGNC:2799]	79977
ENSG00000083312.19	8620.45	0.0175443	0.0713459	0.245905	0.805756	0.989257	TNPO1	transportin 1 [Source:HGNC Symbol;Acc:HGNC:6401]	3842
ENSG00000083444.17	4456.36	-0.0116889	0.112463	-0.103935	0.917221	0.998336	PLOD1	procollagen-lysine,2-oxoglutarate 5-dioxygenase 1 [Source:HGNC Symbol;Acc:HGNC:9081]	5351
ENSG00000083454.22	18.4281	1.03649	0.708966	1.46197	0.143748	0.825565	P2RX5	purinergic receptor P2X 5 [Source:HGNC Symbol;Acc:HGNC:8536]	5026
ENSG00000083457.12	285.877	0.0399589	0.164176	0.24339	0.807703	0.989257	ITGAE	integrin subunit alpha E [Source:HGNC Symbol;Acc:HGNC:6147]	3682
ENSG00000083520.15	2180.87	0.0481373	0.0888443	0.541817	0.587945	0.972159	DIS3	DIS3 homolog, exosome endoribonuclease and 3'-5' exoribonuclease [Source:HGNC Symbol;Acc:HGNC:20604]	22894
ENSG00000083535.16	680.019	-0.0848492	0.110193	-0.770009	0.441294	0.943717	PIBF1	progesterone immunomodulatory binding factor 1 [Source:HGNC Symbol;Acc:HGNC:23352]	10464
ENSG00000083544.16	736.806	-0.0589948	0.10709	-0.550891	0.581709	0.971317	TDRD3	tudor domain containing 3 [Source:HGNC Symbol;Acc:HGNC:20612]	81550
ENSG00000083635.8	386.364	-0.0454084	0.149017	-0.30472	0.760579	0.987571	NUFIP1	nuclear FMR1 interacting protein 1 [Source:HGNC Symbol;Acc:HGNC:8057]	26747
ENSG00000083642.19	2243.15	-0.188451	0.0971341	-1.94011	0.0523659	0.654182	PDS5B	PDS5 cohesin associated factor B [Source:HGNC Symbol;Acc:HGNC:20418]	23047
ENSG00000083720.13	3013.53	-0.217894	0.0778473	-2.799	0.00512615	0.295936	OXCT1	3-oxoacid CoA-transferase 1 [Source:HGNC Symbol;Acc:HGNC:8527]	5019
ENSG00000083750.13	374.348	0.0374826	0.175251	0.213879	0.830641	0.989655	RRAGB	Ras related GTP binding B [Source:HGNC Symbol;Acc:HGNC:19901]	10325
ENSG00000083799.18	2754.72	0.186214	0.121444	1.53333	0.125194	0.799054	CYLD	CYLD lysine 63 deubiquitinase [Source:HGNC Symbol;Acc:HGNC:2584]	1540
ENSG00000083807.10	239.605	-0.00897858	0.173626	-0.0517121	0.958758	0.999193	SLC27A5	solute carrier family 27 member 5 [Source:HGNC Symbol;Acc:HGNC:10999]	10998
ENSG00000083812.13	398.1	0.135775	0.180707	0.751353	0.45244	0.947965	ZNF324	zinc finger protein 324 [Source:HGNC Symbol;Acc:HGNC:14096]	25799
ENSG00000083817.9	272.136	0.0739042	0.166204	0.444661	0.656565	0.980763	ZNF416	zinc finger protein 416 [Source:HGNC Symbol;Acc:HGNC:20645]	55659
ENSG00000083828.16	474.566	-0.141641	0.156623	-0.904344	0.365813	0.928964	ZNF586	zinc finger protein 586 [Source:HGNC Symbol;Acc:HGNC:25949]	54807
ENSG00000083838.17	171.144	0.477568	0.254006	1.88015	0.0600881	0.688414	ZNF446	zinc finger protein 446 [Source:HGNC Symbol;Acc:HGNC:21036]	55663
ENSG00000083844.10	2301.39	-0.0202955	0.0965223	-0.210267	0.833459	0.989655	ZNF264	zinc finger protein 264 [Source:HGNC Symbol;Acc:HGNC:13057]	9422
ENSG00000083845.9	11997.5	0.340246	0.0969397	3.50987	0.000448323	0.087513	RPS5	ribosomal protein S5 [Source:HGNC Symbol;Acc:HGNC:10426]	6193
ENSG00000083857.15	35866.5	0.0213413	0.11516	0.185319	0.852979	0.991179	FAT1	FAT atypical cadherin 1 [Source:HGNC Symbol;Acc:HGNC:3595]	2195
ENSG00000083896.13	1201.89	-0.0999528	0.0911521	-1.09655	0.272839	0.896432	YTHDC1	YTH domain containing 1 [Source:HGNC Symbol;Acc:HGNC:30626]	91746
ENSG00000083937.10	1238.7	0.146229	0.104295	1.40206	0.160897	0.837865	CHMP2B	charged multivesicular body protein 2B [Source:HGNC Symbol;Acc:HGNC:24537]	25978
ENSG00000084070.12	1645.08	0.171518	0.0910484	1.88381	0.059591	0.686364	SMAP2	small ArfGAP2 [Source:HGNC Symbol;Acc:HGNC:25082]	64744
ENSG00000084072.17	2959.08	0.0695132	0.0895652	0.776119	0.437679	0.942648	PPIE	peptidylprolyl isomerase E [Source:HGNC Symbol;Acc:HGNC:9258]	10450
ENSG00000084073.10	7485.07	0.0399354	0.0965522	0.413614	0.679157	0.98344	ZMPSTE24	zinc metallopeptidase STE24 [Source:HGNC Symbol;Acc:HGNC:12877]	10269
ENSG00000084090.14	9192.43	-0.0937835	0.0950169	-0.98702	0.323633	0.917016	STARD7	StAR related lipid transfer domain containing 7 [Source:HGNC Symbol;Acc:HGNC:18063]	56910
ENSG00000084092.7	843.858	-0.0568481	0.124661	-0.456022	0.648374	0.979199	NOA1	nitric oxide associated 1 [Source:HGNC Symbol;Acc:HGNC:28473]	84273
ENSG00000084093.19	3270.59	-0.105359	0.0757172	-1.39149	0.164078	0.837865	REST	RE1 silencing transcription factor [Source:HGNC Symbol;Acc:HGNC:9966]	5978
ENSG00000084110.11	57.0492	-0.495561	0.695386	-0.712642	0.476068	0.954004	HAL	histidine ammonia-lyase [Source:HGNC Symbol;Acc:HGNC:4806]	3034
ENSG00000084112.15	1125.06	-0.128283	0.130392	-0.983832	0.325198	0.917016	SSH1	slingshot protein phosphatase 1 [Source:HGNC Symbol;Acc:HGNC:30579]	54434
ENSG00000084207.18	2586.9	-0.056831	0.132973	-0.427389	0.669096	0.983081	GSTP1	glutathione S-transferase pi 1 [Source:HGNC Symbol;Acc:HGNC:4638]	2950
ENSG00000084234.18	19857.7	0.0213009	0.0761857	0.279592	0.77979	0.987571	APLP2	amyloid beta precursor like protein 2 [Source:HGNC Symbol;Acc:HGNC:598]	334
ENSG00000084444.14	120.104	0.297869	0.27997	1.06393	0.28736	0.903421	FAM234B	family with sequence similarity 234 member B [Source:HGNC Symbol;Acc:HGNC:29288]	57613
ENSG00000084463.8	2480.28	0.0691376	0.0878812	0.786717	0.431447	0.942648	WBP11	WW domain binding protein 11 [Source:HGNC Symbol;Acc:HGNC:16461]	51729
ENSG00000084623.12	7720.44	0.164396	0.091897	1.78891	0.0736289	0.72051	EIF3I	eukaryotic translation initiation factor 3 subunit I [Source:HGNC Symbol;Acc:HGNC:3272]	8668
ENSG00000084628.10	23.167	0.00853235	0.555998	0.015346	0.987756	0.99958	NKAIN1	sodium/potassium transporting ATPase interacting 1 [Source:HGNC Symbol;Acc:HGNC:25743]	79570
ENSG00000084636.18	448.417	0.0984907	0.142582	0.690764	0.489714	0.95772	COL16A1	collagen type XVI alpha 1 chain [Source:HGNC Symbol;Acc:HGNC:2193]	1307
ENSG00000084652.16	7684.03	0.0123452	0.0612527	0.201546	0.840272	0.989655	TXLNA	taxilin alpha [Source:HGNC Symbol;Acc:HGNC:30685]	200081
ENSG00000084676.16	3413.49	0.136336	0.114181	1.19404	0.232462	0.884394	NCOA1	nuclear receptor coactivator 1 [Source:HGNC Symbol;Acc:HGNC:7668]	8648
ENSG00000084693.16	2052.9	0.0912717	0.102336	0.89188	0.372457	0.928964	AGBL5	AGBL carboxypeptidase 5 [Source:HGNC Symbol;Acc:HGNC:26147]	60509
ENSG00000084710.14	47.5246	-0.0574664	0.393012	-0.14622	0.883747	0.994402	EFR3B	EFR3 homolog B [Source:HGNC Symbol;Acc:HGNC:29155]	22979
ENSG00000084731.15	1527.27	0.185312	0.101067	1.83356	0.0667192	0.707319	KIF3C	kinesin family member 3C [Source:HGNC Symbol;Acc:HGNC:6321]	3797
ENSG00000084733.11	7729.11	0.131045	0.105561	1.24141	0.214453	0.881481	RAB10	RAB10, member RAS oncogene family [Source:HGNC Symbol;Acc:HGNC:9759]	10890
ENSG00000084754.12	7578.11	0.063113	0.0858673	0.735007	0.462335	0.949617	HADHA	hydroxyacyl-CoA dehydrogenase trifunctional multienzyme complex subunit alpha [Source:HGNC Symbol;Acc:HGNC:4801]	3030
ENSG00000084764.12	129.695	0.0677254	0.24033	0.281802	0.778095	0.987571	MAPRE3	microtubule associated protein RP/EB family member 3 [Source:HGNC Symbol;Acc:HGNC:6892]	22924
ENSG00000084774.14	4219.54	-0.0223202	0.0732205	-0.304836	0.760491	0.987571	CAD	carbamoyl-phosphate synthetase 2, aspartate transcarbamylase, and dihydroorotase [Source:HGNC Symbol;Acc:HGNC:1424]	790
ENSG00000085063.17	22205.2	0.109137	0.0914963	1.1928	0.232947	0.884461	CD59	CD59 molecule _CD59 blood group_ [Source:HGNC Symbol;Acc:HGNC:1689]	966
ENSG00000085117.12	5464.99	0.0328634	0.0748598	0.438999	0.660662	0.981801	CD82	CD82 molecule [Source:HGNC Symbol;Acc:HGNC:6210]	3732
ENSG00000085185.16	326.935	-0.34896	0.213718	-1.63281	0.102509	0.767821	BCORL1	BCL6 corepressor like 1 [Source:HGNC Symbol;Acc:HGNC:25657]	63035
ENSG00000085224.23	7011.18	-0.182409	0.0731605	-2.49326	0.0126575	0.439049	ATRX	ATRX chromatin remodeler [Source:HGNC Symbol;Acc:HGNC:886]	546
ENSG00000085231.14	228.617	0.030779	0.17069	0.180321	0.856901	0.991625	AK6	adenylate kinase 6 [Source:HGNC Symbol;Acc:HGNC:49151]	102157402
ENSG00000085274.16	829.972	0.109837	0.105099	1.04509	0.295982	0.907026	MYNN	myoneurin [Source:HGNC Symbol;Acc:HGNC:14955]	55892
ENSG00000085276.19	76.6164	-0.327434	0.282814	-1.15777	0.246959	0.888868	MECOM	MDS1 and EVI1 complex locus [Source:HGNC Symbol;Acc:HGNC:3498]	2122
ENSG00000085365.18	2037.25	0.0410962	0.0884203	0.464782	0.642087	0.978561	SCAMP1	secretory carrier membrane protein 1 [Source:HGNC Symbol;Acc:HGNC:10563]	9522
ENSG00000085377.15	1581.41	-0.0395321	0.0894727	-0.441834	0.658609	0.980763	PREP	prolyl endopeptidase [Source:HGNC Symbol;Acc:HGNC:9358]	5550
ENSG00000085382.12	1036.75	0.0476554	0.141153	0.337615	0.735653	0.987398	HACE1	HECT domain and ankyrin repeat containing E3 ubiquitin protein ligase 1 [Source:HGNC Symbol;Acc:HGNC:21033]	57531
ENSG00000085415.16	4631.98	-0.0102712	0.0802953	-0.127918	0.898214	0.995404	SEH1L	SEH1 like nucleoporin [Source:HGNC Symbol;Acc:HGNC:30379]	81929
ENSG00000085433.17	964.162	0.0798646	0.140801	0.567216	0.570568	0.97111	WDR47	WD repeat domain 47 [Source:HGNC Symbol;Acc:HGNC:29141]	22911
ENSG00000085449.15	767.219	0.218604	0.130471	1.67549	0.0938373	0.759494	WDFY1	WD repeat and FYVE domain containing 1 [Source:HGNC Symbol;Acc:HGNC:20451]	57590
ENSG00000085465.13	121.111	0.368132	0.338991	1.08597	0.277494	0.901232	OVGP1	oviductal glycoprotein 1 [Source:HGNC Symbol;Acc:HGNC:8524]	5016
ENSG00000085491.17	2999.6	0.0242725	0.0989348	0.245339	0.806194	0.989257	SLC25A24	solute carrier family 25 member 24 [Source:HGNC Symbol;Acc:HGNC:20662]	29957
ENSG00000085511.20	1632.08	0.0159692	0.116355	0.137246	0.890836	0.994881	MAP3K4	mitogen-activated protein kinase kinase kinase 4 [Source:HGNC Symbol;Acc:HGNC:6856]	4216
ENSG00000085514.16	23.3233	-0.926421	0.543817	-1.70355	0.0884649	0.747049	PILRA	paired immunoglobin like type 2 receptor alpha [Source:HGNC Symbol;Acc:HGNC:20396]	29992
ENSG00000085552.18	1005.88	-0.164026	0.180588	-0.908288	0.363726	0.92871	IGSF9	immunoglobulin superfamily member 9 [Source:HGNC Symbol;Acc:HGNC:18132]	57549
ENSG00000085563.15	27.8182	0.423137	0.535385	0.790342	0.429328	0.942648	ABCB1	ATP binding cassette subfamily B member 1 [Source:HGNC Symbol;Acc:HGNC:40]	5243
ENSG00000085644.14	279.729	0.111651	0.177549	0.628845	0.52945	0.967966	ZNF213	zinc finger protein 213 [Source:HGNC Symbol;Acc:HGNC:13005]	7760
ENSG00000085662.14	764.3	0.602085	0.147774	4.07435	4.61421e-05	0.0201024	AKR1B1	aldo-keto reductase family 1 member B [Source:HGNC Symbol;Acc:HGNC:381]	231
ENSG00000085719.13	3375.65	0.151731	0.125097	1.2129	0.225167	0.881481	CPNE3	copine 3 [Source:HGNC Symbol;Acc:HGNC:2316]	8895
ENSG00000085721.13	906.351	0.0923535	0.120047	0.76931	0.441709	0.943717	RRN3	RRN3 homolog, RNA polymerase I transcription factor [Source:HGNC Symbol;Acc:HGNC:30346]	54700
ENSG00000085733.16	4981.2	-0.0116892	0.0851134	-0.137337	0.890765	0.994881	CTTN	cortactin [Source:HGNC Symbol;Acc:HGNC:3338]	2017
ENSG00000085741.14	56.2872	0.200209	0.354651	0.564525	0.572397	0.97111	WNT11	Wnt family member 11 [Source:HGNC Symbol;Acc:HGNC:12776]	7481
ENSG00000085760.15	1938.8	0.118695	0.130335	0.910691	0.362458	0.928297	MTIF2	mitochondrial translational initiation factor 2 [Source:HGNC Symbol;Acc:HGNC:7441]	4528
ENSG00000085788.14	1915.86	0.0538408	0.0970812	0.554595	0.579171	0.97111	DDHD2	DDHD domain containing 2 [Source:HGNC Symbol;Acc:HGNC:29106]	23259
ENSG00000085831.16	1158.03	0.699372	0.493409	1.41743	0.156358	0.837865	TTC39A	tetratricopeptide repeat domain 39A [Source:HGNC Symbol;Acc:HGNC:18657]	22996
ENSG00000085832.17	4686.39	-0.0640469	0.0674681	-0.949293	0.342472	0.923641	EPS15	epidermal growth factor receptor pathway substrate 15 [Source:HGNC Symbol;Acc:HGNC:3419]	2060
ENSG00000085840.13	1180.66	0.0393801	0.113426	0.347187	0.728451	0.986272	ORC1	origin recognition complex subunit 1 [Source:HGNC Symbol;Acc:HGNC:8487]	4998
ENSG00000085871.9	547.264	0.107264	0.133329	0.804506	0.421105	0.942062	MGST2	microsomal glutathione S-transferase 2 [Source:HGNC Symbol;Acc:HGNC:7063]	4258
ENSG00000085872.15	955.097	-0.21932	0.171031	-1.28234	0.199722	0.871419	CHERP	calcium homeostasis endoplasmic reticulum protein [Source:HGNC Symbol;Acc:HGNC:16930]	10523
ENSG00000085978.22	663.441	0.0618068	0.13864	0.445808	0.655736	0.980643	ATG16L1	autophagy related 16 like 1 [Source:HGNC Symbol;Acc:HGNC:21498]	55054
ENSG00000085982.15	840.317	-0.0933414	0.110162	-0.84731	0.396822	0.935716	USP40	ubiquitin specific peptidase 40 [Source:HGNC Symbol;Acc:HGNC:20069]	55230
ENSG00000085998.15	2920.11	0.109818	0.0737093	1.48988	0.136255	0.819607	POMGNT1	protein O-linked mannose N-acetylglucosaminyltransferase 1 _beta 1,2-_ [Source:HGNC Symbol;Acc:HGNC:19139]	55624
ENSG00000085999.13	751.425	-0.144689	0.133906	-1.08053	0.279908	0.901674	RAD54L	RAD54 like [Source:HGNC Symbol;Acc:HGNC:9826]	8438
ENSG00000086015.23	4521.18	-0.166699	0.146607	-1.13704	0.25552	0.892302	MAST2	microtubule associated serine/threonine kinase 2 [Source:HGNC Symbol;Acc:HGNC:19035]	23139
ENSG00000086061.16	4794.72	-0.00385076	0.0786174	-0.048981	0.960934	0.999344	DNAJA1	DnaJ heat shock protein family _Hsp40_ member A1 [Source:HGNC Symbol;Acc:HGNC:5229]	3301
ENSG00000086062.13	1923.98	-0.0365657	0.0833342	-0.438784	0.660818	0.981801	B4GALT1	beta-1,4-galactosyltransferase 1 [Source:HGNC Symbol;Acc:HGNC:924]	2683
ENSG00000086065.14	1096.28	0.214605	0.15932	1.34701	0.177977	0.849633	CHMP5	charged multivesicular body protein 5 [Source:HGNC Symbol;Acc:HGNC:26942]	51510
ENSG00000086102.19	1180.71	-0.0978206	0.110667	-0.883922	0.376738	0.929837	NFX1	nuclear transcription factor, X-box binding 1 [Source:HGNC Symbol;Acc:HGNC:7803]	4799
ENSG00000086159.13	2.58705	-1.82061	1.56248	-1.16521	0.243935	0.887518	AQP6	aquaporin 6 [Source:HGNC Symbol;Acc:HGNC:639]	363
ENSG00000086189.11	629.306	-0.00634214	0.141428	-0.0448435	0.964232	0.999344	DIMT1	DIM1 rRNA methyltransferase and ribosome maturation factor [Source:HGNC Symbol;Acc:HGNC:30217]	27292
ENSG00000086200.17	1120.39	0.0508712	0.116048	0.438364	0.661123	0.981801	IPO11	importin 11 [Source:HGNC Symbol;Acc:HGNC:20628]	51194
ENSG00000086232.13	5351.87	0.0262633	0.075606	0.347371	0.728313	0.986272	EIF2AK1	eukaryotic translation initiation factor 2 alpha kinase 1 [Source:HGNC Symbol;Acc:HGNC:24921]	27102
ENSG00000086289.12	3.93966	-0.0855033	1.20028	-0.071236	0.94321	0.998336	EPDR1	ependymin related 1 [Source:HGNC Symbol;Acc:HGNC:17572]	54749
ENSG00000086300.16	765.296	0.255156	0.150481	1.6956	0.0899615	0.748853	SNX10	sorting nexin 10 [Source:HGNC Symbol;Acc:HGNC:14974]	29887
ENSG00000086475.15	2509.85	-0.00700312	0.0906109	-0.0772878	0.938395	0.998336	SEPHS1	selenophosphate synthetase 1 [Source:HGNC Symbol;Acc:HGNC:19685]	22929
ENSG00000086504.18	712.867	0.100674	0.114986	0.875536	0.381282	0.930812	MRPL28	mitochondrial ribosomal protein L28 [Source:HGNC Symbol;Acc:HGNC:14484]	10573
ENSG00000086506.3	2.13339	-0.441278	1.62969	-0.270773	0.786565	0.987571	HBQ1	hemoglobin subunit theta 1 [Source:HGNC Symbol;Acc:HGNC:4833]	3049
ENSG00000086544.3	1189.15	0.0252493	0.101972	0.247611	0.804435	0.989257	ITPKC	inositol-trisphosphate 3-kinase C [Source:HGNC Symbol;Acc:HGNC:14897]	80271
ENSG00000086548.9	367.572	1.07899	0.773401	1.39513	0.162978	0.837865	CEACAM6	CEA cell adhesion molecule 6 [Source:HGNC Symbol;Acc:HGNC:1818]	4680
ENSG00000086570.13	2431.27	0.0147974	0.177	0.0836012	0.933374	0.998336	FAT2	FAT atypical cadherin 2 [Source:HGNC Symbol;Acc:HGNC:3596]	2196
ENSG00000086589.12	1930.24	-0.0714267	0.0977989	-0.730342	0.465181	0.950164	RBM22	RNA binding motif protein 22 [Source:HGNC Symbol;Acc:HGNC:25503]	55696
ENSG00000086598.11	7979.85	0.0444339	0.0775072	0.573287	0.56645	0.97111	TMED2	transmembrane p24 trafficking protein 2 [Source:HGNC Symbol;Acc:HGNC:16996]	10959
ENSG00000086619.15	197.327	0.260689	0.319658	0.815526	0.414771	0.941168	ERO1B	endoplasmic reticulum oxidoreductase 1 beta [Source:HGNC Symbol;Acc:HGNC:14355]	56605
ENSG00000086666.19	1808.69	-0.0277866	0.122848	-0.226187	0.821056	0.989638	ZFAND6	zinc finger AN1-type containing 6 [Source:HGNC Symbol;Acc:HGNC:30164]	54469
ENSG00000086696.11	326.242	0.486953	0.330146	1.47496	0.140223	0.823234	HSD17B2	hydroxysteroid 17-beta dehydrogenase 2 [Source:HGNC Symbol;Acc:HGNC:5211]	3294
ENSG00000086712.13	1186.22	0.203218	0.14405	1.41075	0.158318	0.837865	TXLNG	taxilin gamma [Source:HGNC Symbol;Acc:HGNC:18578]	55787
ENSG00000086717.19	2.1926	0.181184	1.87665	0.0965465	0.923087	0.998336	PPEF1	protein phosphatase with EF-hand domain 1 [Source:HGNC Symbol;Acc:HGNC:9243]	5475
ENSG00000086730.17	42.1692	0.811861	0.435416	1.86457	0.0622422	0.696085	LAT2	linker for activation of T cells family member 2 [Source:HGNC Symbol;Acc:HGNC:12749]	7462
ENSG00000086758.16	20551.9	0.094465	0.118986	0.793916	0.427245	0.942648	HUWE1	HECT, UBA and WWE domain containing E3 ubiquitin protein ligase 1 [Source:HGNC Symbol;Acc:HGNC:30892]	10075
ENSG00000086827.9	2124.24	-0.0208991	0.0944187	-0.221345	0.824824	0.989638	ZW10	zw10 kinetochore protein [Source:HGNC Symbol;Acc:HGNC:13194]	9183
ENSG00000086848.15	265.372	-0.277105	0.179726	-1.54182	0.123117	0.794843	ALG9	ALG9 alpha-1,2-mannosyltransferase [Source:HGNC Symbol;Acc:HGNC:15672]	79796
ENSG00000086967.10	9.75476	-4.4713	4.24951	-1.05219	0.292712	0.905608	MYBPC2	myosin binding protein C2 [Source:HGNC Symbol;Acc:HGNC:7550]	4606
ENSG00000086991.13	10.8982	0.282745	0.908652	0.31117	0.755672	0.987571	NOX4	NADPH oxidase 4 [Source:HGNC Symbol;Acc:HGNC:7891]	50507
ENSG00000087008.16	535.45	0.262899	0.170332	1.54345	0.122722	0.794843	ACOX3	acyl-CoA oxidase 3, pristanoyl [Source:HGNC Symbol;Acc:HGNC:121]	8310
ENSG00000087053.20	1952.72	-0.0780577	0.105528	-0.73969	0.459488	0.949617	MTMR2	myotubularin related protein 2 [Source:HGNC Symbol;Acc:HGNC:7450]	8898
ENSG00000087074.8	2218.41	-0.130033	0.0839536	-1.54887	0.121414	0.794712	PPP1R15A	protein phosphatase 1 regulatory subunit 15A [Source:HGNC Symbol;Acc:HGNC:14375]	23645
ENSG00000087076.9	7.60261	-1.43426	0.924487	-1.55141	0.120804	0.794712	HSD17B14	hydroxysteroid 17-beta dehydrogenase 14 [Source:HGNC Symbol;Acc:HGNC:23238]	51171
ENSG00000087077.14	2264.23	0.0403842	0.0797962	0.506091	0.612793	0.977394	TRIP6	thyroid hormone receptor interactor 6 [Source:HGNC Symbol;Acc:HGNC:12311]	7205
ENSG00000087085.16	1.81408	1.22588	2.18957	0.559873	0.575566	0.97111	ACHE	acetylcholinesterase _Cartwright blood group_ [Source:HGNC Symbol;Acc:HGNC:108]	43
ENSG00000087086.15	5751.5	0.177639	0.0929142	1.91186	0.0558946	0.668828	FTL	ferritin light chain [Source:HGNC Symbol;Acc:HGNC:3999]	2512
ENSG00000087087.20	2864.56	-0.187867	0.0813336	-2.30984	0.0208973	0.490163	SRRT	serrate, RNA effector molecule [Source:HGNC Symbol;Acc:HGNC:24101]	51593
ENSG00000087088.21	708.973	0.108182	0.124963	0.865715	0.386647	0.930812	BAX	BCL2 associated X, apoptosis regulator [Source:HGNC Symbol;Acc:HGNC:959]	581
ENSG00000087095.13	637.072	-0.197568	0.120241	-1.6431	0.100362	0.766556	NLK	nemo like kinase [Source:HGNC Symbol;Acc:HGNC:29858]	51701
ENSG00000087111.21	1022.17	0.0148627	0.114552	0.129747	0.896767	0.995397	PIGS	phosphatidylinositol glycan anchor biosynthesis class S [Source:HGNC Symbol;Acc:HGNC:14937]	94005
ENSG00000087116.16	307.23	0.222655	0.237564	0.937242	0.348634	0.927182	ADAMTS2	ADAM metallopeptidase with thrombospondin type 1 motif 2 [Source:HGNC Symbol;Acc:HGNC:218]	9509
ENSG00000087128.10	165.344	-0.919818	0.378331	-2.43125	0.0150467	0.460382	TMPRSS11E	transmembrane serine protease 11E [Source:HGNC Symbol;Acc:HGNC:24465]	28983
ENSG00000087152.16	1784.38	0.0294549	0.0879685	0.334835	0.73775	0.987398	ATXN7L3	ataxin 7 like 3 [Source:HGNC Symbol;Acc:HGNC:25416]	56970
ENSG00000087157.19	1144.85	-0.263241	0.161489	-1.63008	0.103084	0.769055	PGS1	phosphatidylglycerophosphate synthase 1 [Source:HGNC Symbol;Acc:HGNC:30029]	9489
ENSG00000087191.13	1551.72	-0.00183574	0.0916164	-0.0200373	0.984014	0.99958	PSMC5	proteasome 26S subunit, ATPase 5 [Source:HGNC Symbol;Acc:HGNC:9552]	5705
ENSG00000087206.17	1349.68	0.0235326	0.0913976	0.257476	0.796812	0.98838	UIMC1	ubiquitin interaction motif containing 1 [Source:HGNC Symbol;Acc:HGNC:30298]	51720
ENSG00000087245.13	2861.73	0.386582	0.161799	2.38927	0.0168818	0.47627	MMP2	matrix metallopeptidase 2 [Source:HGNC Symbol;Acc:HGNC:7166]	4313
ENSG00000087253.13	4703.17	-0.0446904	0.107793	-0.414594	0.678439	0.983405	LPCAT2	lysophosphatidylcholine acyltransferase 2 [Source:HGNC Symbol;Acc:HGNC:26032]	54947
ENSG00000087258.16	458.024	-0.103909	0.171923	-0.604395	0.545581	0.970599	GNAO1	G protein subunit alpha o1 [Source:HGNC Symbol;Acc:HGNC:4389]	2775
ENSG00000087263.17	2661.36	0.0244812	0.0959659	0.255103	0.798644	0.98838	OGFOD1	2-oxoglutarate and iron dependent oxygenase domain containing 1 [Source:HGNC Symbol;Acc:HGNC:25585]	55239
ENSG00000087266.17	1765.93	-0.102363	0.166736	-0.613923	0.539266	0.970273	SH3BP2	SH3 domain binding protein 2 [Source:HGNC Symbol;Acc:HGNC:10825]	6452
ENSG00000087269.16	1151.59	-0.0294947	0.0979645	-0.301076	0.763357	0.987571	NOP14	NOP14 nucleolar protein [Source:HGNC Symbol;Acc:HGNC:16821]	8602
ENSG00000087274.19	3519.15	-0.0533755	0.0696931	-0.765864	0.443757	0.943844	ADD1	adducin 1 [Source:HGNC Symbol;Acc:HGNC:243]	118
ENSG00000087299.12	585.513	-0.0439289	0.128498	-0.341866	0.732452	0.987147	L2HGDH	L-2-hydroxyglutarate dehydrogenase [Source:HGNC Symbol;Acc:HGNC:20499]	79944
ENSG00000087301.9	539.335	0.151853	0.142799	1.0634	0.287599	0.903421	TXNDC16	thioredoxin domain containing 16 [Source:HGNC Symbol;Acc:HGNC:19965]	57544
ENSG00000087302.9	2748.39	-0.0152949	0.10893	-0.14041	0.888336	0.994517	RTRAF	RNA transcription, translation and transport factor [Source:HGNC Symbol;Acc:HGNC:23169]	51637
ENSG00000087303.19	82.8507	0.0916033	0.290849	0.314952	0.752798	0.987571	NID2	nidogen 2 [Source:HGNC Symbol;Acc:HGNC:13389]	22795
ENSG00000087338.5	1314.88	0.115717	0.13556	0.853623	0.393314	0.933553	GMCL1	germ cell-less 1, spermatogenesis associated [Source:HGNC Symbol;Acc:HGNC:23843]	64395
ENSG00000087365.16	8424.77	-0.0382231	0.071541	-0.534282	0.593146	0.972646	SF3B2	splicing factor 3b subunit 2 [Source:HGNC Symbol;Acc:HGNC:10769]	10992
ENSG00000087448.11	1399.16	0.00989141	0.10696	0.0924778	0.926318	0.998336	KLHL42	kelch like family member 42 [Source:HGNC Symbol;Acc:HGNC:29252]	57542
ENSG00000087460.29	16802.5	0.00621492	0.0776986	0.0799875	0.936247	0.998336	GNAS	GNAS complex locus [Source:HGNC Symbol;Acc:HGNC:4392]	2778
ENSG00000087470.19	2909.09	-0.00209597	0.0990671	-0.0211571	0.98312	0.99958	DNM1L	dynamin 1 like [Source:HGNC Symbol;Acc:HGNC:2973]	10059
ENSG00000087494.16	35.6526	-0.277026	0.447723	-0.618744	0.536085	0.969011	PTHLH	parathyroid hormone like hormone [Source:HGNC Symbol;Acc:HGNC:9607]	5744
ENSG00000087502.19	1905.64	0.0305531	0.100414	0.30427	0.760922	0.987571	ERGIC2	ERGIC and golgi 2 [Source:HGNC Symbol;Acc:HGNC:30208]	51290
ENSG00000087510.7	2331.88	-0.174792	0.0784436	-2.22825	0.0258636	0.52366	TFAP2C	transcription factor AP-2 gamma [Source:HGNC Symbol;Acc:HGNC:11744]	7022
ENSG00000087586.18	1821.35	0.26539	0.109959	2.41355	0.0157982	0.467625	AURKA	aurora kinase A [Source:HGNC Symbol;Acc:HGNC:11393]	6790
ENSG00000087589.17	10.2889	0.0326687	0.929334	0.0351528	0.971958	0.99958	CASS4	Cas scaffold protein family member 4 [Source:HGNC Symbol;Acc:HGNC:15878]	57091
ENSG00000087842.11	275.162	0.391193	0.236971	1.65081	0.0987779	0.763384	PIR	pirin [Source:HGNC Symbol;Acc:HGNC:30048]	8544
ENSG00000087884.15	501.44	0.0164416	0.161257	0.101959	0.918789	0.998336	AAMDC	adipogenesis associated Mth938 domain containing [Source:HGNC Symbol;Acc:HGNC:30205]	28971
ENSG00000087903.13	107.067	0.0864155	0.283468	0.304851	0.76048	0.987571	RFX2	regulatory factor X2 [Source:HGNC Symbol;Acc:HGNC:9983]	5990
ENSG00000087995.16	981.415	0.059405	0.107083	0.554755	0.579062	0.97111	METTL2A	methyltransferase 2A, methylcytidine [Source:HGNC Symbol;Acc:HGNC:25755]	339175
ENSG00000088002.12	234.749	0.536825	0.225808	2.37736	0.0174372	0.47627	SULT2B1	sulfotransferase family 2B member 1 [Source:HGNC Symbol;Acc:HGNC:11459]	6820
ENSG00000088035.18	1268.82	-0.0970498	0.0877196	-1.10636	0.268569	0.895623	ALG6	ALG6 alpha-1,3-glucosyltransferase [Source:HGNC Symbol;Acc:HGNC:23157]	29929
ENSG00000088038.19	190.268	-0.067409	0.20435	-0.329871	0.741497	0.987571	CNOT3	CCR4-NOT transcription complex subunit 3 [Source:HGNC Symbol;Acc:HGNC:7879]	4849
ENSG00000088179.9	1920.04	-0.0293338	0.0865292	-0.339005	0.734606	0.987398	PTPN4	protein tyrosine phosphatase non-receptor type 4 [Source:HGNC Symbol;Acc:HGNC:9656]	5775
ENSG00000088205.13	3606.32	0.0179817	0.0906934	0.198269	0.842834	0.989655	DDX18	DEAD-box helicase 18 [Source:HGNC Symbol;Acc:HGNC:2741]	8886
ENSG00000088247.19	3316.95	-0.0969479	0.0875996	-1.10672	0.268417	0.895473	KHSRP	KH-type splicing regulatory protein [Source:HGNC Symbol;Acc:HGNC:6316]	8570
ENSG00000088256.9	1968.54	-0.0231287	0.079574	-0.290656	0.771314	0.987571	GNA11	G protein subunit alpha 11 [Source:HGNC Symbol;Acc:HGNC:4379]	2767
ENSG00000088280.20	655.277	0.251778	0.175624	1.43361	0.151682	0.834925	ASAP3	ArfGAP with SH3 domain, ankyrin repeat and PH domain 3 [Source:HGNC Symbol;Acc:HGNC:14987]	55616
ENSG00000088298.13	1176.23	0.139429	0.0925185	1.50704	0.131801	0.810978	EDEM2	ER degradation enhancing alpha-mannosidase like protein 2 [Source:HGNC Symbol;Acc:HGNC:15877]	55741
ENSG00000088305.18	396.967	0.281983	0.153961	1.83153	0.0670219	0.70749	DNMT3B	DNA methyltransferase 3 beta [Source:HGNC Symbol;Acc:HGNC:2979]	1789
ENSG00000088325.16	4663.45	0.174522	0.0846977	2.06053	0.0393483	0.59661	TPX2	TPX2 microtubule nucleation factor [Source:HGNC Symbol;Acc:HGNC:1249]	22974
ENSG00000088356.6	382.024	0.214884	0.177871	1.20809	0.227012	0.882405	PDRG1	p53 and DNA damage regulated 1 [Source:HGNC Symbol;Acc:HGNC:16119]	81572
ENSG00000088367.23	1979.28	-0.0945117	0.108346	-0.872313	0.383038	0.930812	EPB41L1	erythrocyte membrane protein band 4.1 like 1 [Source:HGNC Symbol;Acc:HGNC:3378]	2036
ENSG00000088386.17	122.844	0.401339	0.306917	1.30765	0.190993	0.862359	SLC15A1	solute carrier family 15 member 1 [Source:HGNC Symbol;Acc:HGNC:10920]	6564
ENSG00000088387.21	4935.08	-0.012728	0.0727548	-0.174944	0.861124	0.991631	DOCK9	dedicator of cytokinesis 9 [Source:HGNC Symbol;Acc:HGNC:14132]	23348
ENSG00000088448.14	3099.96	-0.378405	0.182261	-2.07618	0.0378777	0.58852	ANKRD10	ankyrin repeat domain 10 [Source:HGNC Symbol;Acc:HGNC:20265]	55608
ENSG00000088451.11	575.284	0.0303838	0.116851	0.260021	0.794847	0.98838	TGDS	TDP-glucose 4,6-dehydratase [Source:HGNC Symbol;Acc:HGNC:20324]	23483
ENSG00000088538.13	236.925	0.00349731	0.21913	0.01596	0.987266	0.99958	DOCK3	dedicator of cytokinesis 3 [Source:HGNC Symbol;Acc:HGNC:2989]	1795
ENSG00000088543.15	26.1883	-0.0668952	0.555305	-0.120466	0.904114	0.995869	C3ORF18	chromosome 3 open reading frame 18 [Source:HGNC Symbol;Acc:HGNC:24837]	51161
ENSG00000088682.14	2102.9	-0.0864964	0.0899017	-0.962121	0.335989	0.919596	COQ9	coenzyme Q9 [Source:HGNC Symbol;Acc:HGNC:25302]	57017
ENSG00000088726.16	178.051	0.372765	0.215775	1.72757	0.0840661	0.736085	TMEM40	transmembrane protein 40 [Source:HGNC Symbol;Acc:HGNC:25620]	55287
ENSG00000088727.14	170.029	-0.0637927	0.215444	-0.296099	0.767154	0.987571	KIF9	kinesin family member 9 [Source:HGNC Symbol;Acc:HGNC:16666]	64147
ENSG00000088756.13	885.106	-0.378647	0.186205	-2.0335	0.0420024	0.610443	ARHGAP28	Rho GTPase activating protein 28 [Source:HGNC Symbol;Acc:HGNC:25509]	79822
ENSG00000088766.12	58.4971	-0.083511	0.358215	-0.233131	0.81566	0.989638	CRLS1	cardiolipin synthase 1 [Source:HGNC Symbol;Acc:HGNC:16148]	54675
ENSG00000088808.18	1001.57	-0.082307	0.102349	-0.804177	0.421294	0.94232	PPP1R13B	protein phosphatase 1 regulatory subunit 13B [Source:HGNC Symbol;Acc:HGNC:14950]	23368
ENSG00000088812.18	3321	0.0900338	0.10859	0.829115	0.407039	0.93973	ATRN	attractin [Source:HGNC Symbol;Acc:HGNC:885]	8455
ENSG00000088826.18	816.329	0.315908	0.122458	2.57972	0.00988807	0.395752	SMOX	spermine oxidase [Source:HGNC Symbol;Acc:HGNC:15862]	54498
ENSG00000088832.18	2902.41	0.121501	0.0838475	1.44907	0.147319	0.828101	FKBP1A	FKBP prolyl isomerase 1A [Source:HGNC Symbol;Acc:HGNC:3711]	2280
ENSG00000088833.18	2419.41	0.106728	0.133802	0.797658	0.425069	0.942648	NSFL1C	NSFL1 cofactor [Source:HGNC Symbol;Acc:HGNC:15912]	55968
ENSG00000088836.14	1881.79	-0.386993	0.0930534	-4.15882	3.19894e-05	0.0152855	SLC4A11	solute carrier family 4 member 11 [Source:HGNC Symbol;Acc:HGNC:16438]	83959
ENSG00000088854.13	739.014	0.0243033	0.125626	0.193458	0.8466	0.989655	DNAAF9	dynein axonemal assembly factor 9 [Source:HGNC Symbol;Acc:HGNC:17721]	25943
ENSG00000088876.13	426.142	-0.123519	0.174773	-0.706741	0.479727	0.955357	ZNF343	zinc finger protein 343 [Source:HGNC Symbol;Acc:HGNC:16017]	79175
ENSG00000088881.21	120.662	0.175876	0.259032	0.678971	0.497156	0.960412	EBF4	EBF family member 4 [Source:HGNC Symbol;Acc:HGNC:29278]	57593
ENSG00000088882.8	68.8454	0.144037	0.39038	0.368967	0.712152	0.986019	CPXM1	carboxypeptidase X, M14 family member 1 [Source:HGNC Symbol;Acc:HGNC:15771]	56265
ENSG00000088888.18	2912.15	0.0650189	0.156137	0.416423	0.6771	0.983405	MAVS	mitochondrial antiviral signaling protein [Source:HGNC Symbol;Acc:HGNC:29233]	57506
ENSG00000088899.16	2075.84	0.0231726	0.0886224	0.261476	0.793726	0.98838	LZTS3	leucine zipper tumor suppressor family member 3 [Source:HGNC Symbol;Acc:HGNC:30139]	9762
ENSG00000088930.8	5668.69	0.124501	0.129951	0.958061	0.338032	0.922075	XRN2	5'-3' exoribonuclease 2 [Source:HGNC Symbol;Acc:HGNC:12836]	22803
ENSG00000088970.16	207.058	0.0685355	0.227853	0.300788	0.763576	0.987571	KIZ	kizuna centrosomal protein [Source:HGNC Symbol;Acc:HGNC:15865]	55857
ENSG00000088986.11	5403.07	-0.00628822	0.0733015	-0.0857856	0.931637	0.998336	DYNLL1	dynein light chain LC8-type 1 [Source:HGNC Symbol;Acc:HGNC:15476]	8655
ENSG00000088992.18	2.90653	-5.32216	2.91067	-1.8285	0.0674746	0.70749	TESC	tescalcin [Source:HGNC Symbol;Acc:HGNC:26065]	54997
ENSG00000089006.17	2052	0.162293	0.116609	1.39178	0.16399	0.837865	SNX5	sorting nexin 5 [Source:HGNC Symbol;Acc:HGNC:14969]	27131
ENSG00000089009.16	16587.6	0.0256751	0.0940768	0.272916	0.784917	0.987571	RPL6	ribosomal protein L6 [Source:HGNC Symbol;Acc:HGNC:10362]	6128
ENSG00000089022.14	1253.31	-0.0405822	0.097426	-0.416545	0.677012	0.983405	MAPKAPK5	MAPK activated protein kinase 5 [Source:HGNC Symbol;Acc:HGNC:6889]	8550
ENSG00000089041.17	150.006	-0.111155	0.298298	-0.372632	0.709423	0.986019	P2RX7	purinergic receptor P2X 7 [Source:HGNC Symbol;Acc:HGNC:8537]	5027
ENSG00000089048.15	682.574	0.0514502	0.15514	0.331638	0.740163	0.987571	ESF1	ESF1 nucleolar pre-rRNA processing protein homolog [Source:HGNC Symbol;Acc:HGNC:15898]	51575
ENSG00000089050.16	1807.16	0.154943	0.147388	1.05126	0.293139	0.905608	RBBP9	RB binding protein 9, serine hydrolase [Source:HGNC Symbol;Acc:HGNC:9892]	10741
ENSG00000089053.13	3240.54	-0.0931614	0.0853956	-1.09094	0.2753	0.900317	ANAPC5	anaphase promoting complex subunit 5 [Source:HGNC Symbol;Acc:HGNC:15713]	51433
ENSG00000089057.15	1607.68	0.0407337	0.0870341	0.46802	0.63977	0.978561	SLC23A2	solute carrier family 23 member 2 [Source:HGNC Symbol;Acc:HGNC:10973]	9962
ENSG00000089060.12	670.622	0.0216526	0.157303	0.137649	0.890518	0.994881	SLC8B1	solute carrier family 8 member B1 [Source:HGNC Symbol;Acc:HGNC:26175]	80024
ENSG00000089063.15	2646.57	0.209054	0.114139	1.83158	0.0670137	0.70749	TMEM230	transmembrane protein 230 [Source:HGNC Symbol;Acc:HGNC:15876]	29058
ENSG00000089091.16	83.6911	-0.295374	0.312869	-0.944082	0.345128	0.925539	DZANK1	double zinc ribbon and ankyrin repeat domains 1 [Source:HGNC Symbol;Acc:HGNC:15858]	55184
ENSG00000089094.20	1298.96	-0.0704204	0.0899665	-0.782741	0.433779	0.942648	KDM2B	lysine demethylase 2B [Source:HGNC Symbol;Acc:HGNC:13610]	84678
ENSG00000089123.16	375.738	0.0900124	0.166136	0.5418	0.587956	0.972159	TASP1	taspase 1 [Source:HGNC Symbol;Acc:HGNC:15859]	55617
ENSG00000089127.15	2848.3	0.288916	0.204583	1.41221	0.157887	0.837865	OAS1	2'-5'-oligoadenylate synthetase 1 [Source:HGNC Symbol;Acc:HGNC:8086]	4938
ENSG00000089154.11	4739.59	-0.035668	0.0696707	-0.511951	0.608685	0.976653	GCN1	GCN1 activator of EIF2AK4 [Source:HGNC Symbol;Acc:HGNC:4199]	10985
ENSG00000089157.16	31988.1	0.0521632	0.0842037	0.619489	0.535594	0.969011	RPLP0	ribosomal protein lateral stalk subunit P0 [Source:HGNC Symbol;Acc:HGNC:10371]	6175
ENSG00000089159.17	1376.35	-0.106558	0.12759	-0.835159	0.403628	0.938711	PXN	paxillin [Source:HGNC Symbol;Acc:HGNC:9718]	5829
ENSG00000089163.4	22.4615	0.701407	0.564847	1.24176	0.214324	0.881481	SIRT4	sirtuin 4 [Source:HGNC Symbol;Acc:HGNC:14932]	23409
ENSG00000089177.19	1061.49	0.185592	0.169246	1.09658	0.272825	0.896432	KIF16B	kinesin family member 16B [Source:HGNC Symbol;Acc:HGNC:15869]	55614
ENSG00000089195.15	1451.73	0.148835	0.122551	1.21447	0.224566	0.881481	TRMT6	tRNA methyltransferase 6 non-catalytic subunit [Source:HGNC Symbol;Acc:HGNC:20900]	51605
ENSG00000089220.5	7212.47	-0.00524805	0.103337	-0.0507859	0.959496	0.999193	PEBP1	phosphatidylethanolamine binding protein 1 [Source:HGNC Symbol;Acc:HGNC:8630]	5037
ENSG00000089234.16	832.063	0.0684692	0.111175	0.61587	0.53798	0.969882	BRAP	BRCA1 associated protein [Source:HGNC Symbol;Acc:HGNC:1099]	8315
ENSG00000089248.7	2989.59	0.00988848	0.0803701	0.123037	0.902078	0.995869	ERP29	endoplasmic reticulum protein 29 [Source:HGNC Symbol;Acc:HGNC:13799]	10961
ENSG00000089250.20	2.008	-0.643499	1.61475	-0.398514	0.690252	0.984734	NOS1	nitric oxide synthase 1 [Source:HGNC Symbol;Acc:HGNC:7872]	4842
ENSG00000089280.19	1106.24	-0.436207	0.145926	-2.98923	0.00279681	0.228165	FUS	FUS RNA binding protein [Source:HGNC Symbol;Acc:HGNC:4010]	2521
ENSG00000089289.16	1485.85	-0.0947249	0.124022	-0.763772	0.445003	0.94408	IGBP1	immunoglobulin binding protein 1 [Source:HGNC Symbol;Acc:HGNC:5461]	3476
ENSG00000089327.15	4616.34	0.0728062	0.100538	0.724164	0.468965	0.95173	FXYD5	FXYD domain containing ion transport regulator 5 [Source:HGNC Symbol;Acc:HGNC:4029]	53827
ENSG00000089335.22	952.026	-0.113707	0.118735	-0.95765	0.338239	0.922317	ZNF302	zinc finger protein 302 [Source:HGNC Symbol;Acc:HGNC:13848]	55900
ENSG00000089351.15	1987.41	-0.168582	0.109067	-1.54567	0.122184	0.794712	GRAMD1A	GRAM domain containing 1A [Source:HGNC Symbol;Acc:HGNC:29305]	57655
ENSG00000089356.19	146.054	-0.306125	0.340781	-0.898305	0.369023	0.928964	FXYD3	FXYD domain containing ion transport regulator 3 [Source:HGNC Symbol;Acc:HGNC:4027]	5349
ENSG00000089472.18	19.4277	-0.646751	0.794106	-0.814438	0.415394	0.941168	HEPH	hephaestin [Source:HGNC Symbol;Acc:HGNC:4866]	9843
ENSG00000089486.17	4.70883	0.0330168	1.17103	0.0281947	0.977507	0.99958	CDIP1	cell death inducing p53 target 1 [Source:HGNC Symbol;Acc:HGNC:13234]	29965
ENSG00000089505.18	38.2005	-0.127108	0.438337	-0.289978	0.771833	0.987571	CMTM1	CKLF like MARVEL transmembrane domain containing 1 [Source:HGNC Symbol;Acc:HGNC:19172]	113540
ENSG00000089597.18	8625.77	-0.0419273	0.0649729	-0.645304	0.51873	0.966725	GANAB	glucosidase II alpha subunit [Source:HGNC Symbol;Acc:HGNC:4138]	23193
ENSG00000089639.11	726.037	-0.0632324	0.108972	-0.580262	0.561738	0.97111	GMIP	GEM interacting protein [Source:HGNC Symbol;Acc:HGNC:24852]	51291
ENSG00000089682.17	1287.98	-0.294665	0.125483	-2.34824	0.0188624	0.479916	RBM41	RNA binding motif protein 41 [Source:HGNC Symbol;Acc:HGNC:25617]	55285
ENSG00000089685.15	3458.56	0.0789526	0.0977514	0.807688	0.41927	0.941168	BIRC5	baculoviral IAP repeat containing 5 [Source:HGNC Symbol;Acc:HGNC:593]	332
ENSG00000089692.9	5.2125	-0.409098	1.03153	-0.396592	0.691668	0.984734	LAG3	lymphocyte activating 3 [Source:HGNC Symbol;Acc:HGNC:6476]	3902
ENSG00000089693.11	2027.61	0.133898	0.0881087	1.51969	0.128588	0.803628	MLF2	myeloid leukemia factor 2 [Source:HGNC Symbol;Acc:HGNC:7126]	8079
ENSG00000089723.10	52.0634	0.416238	0.343541	1.21161	0.225661	0.881481	OTUB2	OTU deubiquitinase, ubiquitin aldehyde binding 2 [Source:HGNC Symbol;Acc:HGNC:20351]	78990
ENSG00000089737.18	1514.98	-0.0497177	0.0910586	-0.545997	0.585068	0.972052	DDX24	DEAD-box helicase 24 [Source:HGNC Symbol;Acc:HGNC:13266]	57062
ENSG00000089775.12	335.05	-0.313549	0.208541	-1.50354	0.132701	0.812921	ZBTB25	zinc finger and BTB domain containing 25 [Source:HGNC Symbol;Acc:HGNC:13112]	7597
ENSG00000089818.18	436.302	-0.0448263	0.13618	-0.329169	0.742028	0.987571	NECAP1	NECAP endocytosis associated 1 [Source:HGNC Symbol;Acc:HGNC:24539]	25977
ENSG00000089820.16	86.83	-0.240063	0.308217	-0.778875	0.436053	0.942648	ARHGAP4	Rho GTPase activating protein 4 [Source:HGNC Symbol;Acc:HGNC:674]	393
ENSG00000089847.13	2.43283	0.441602	1.70303	0.259304	0.795401	0.98838	ANKRD24	ankyrin repeat domain 24 [Source:HGNC Symbol;Acc:HGNC:29424]	170961
ENSG00000089876.12	1639.77	0.0053414	0.0995198	0.0536717	0.957197	0.999128	DHX32	DEAH-box helicase 32 _putative_ [Source:HGNC Symbol;Acc:HGNC:16717]	55760
ENSG00000089902.10	1333.88	-0.06134	0.098759	-0.621108	0.534529	0.969011	RCOR1	REST corepressor 1 [Source:HGNC Symbol;Acc:HGNC:17441]	23186
ENSG00000089916.18	1491.07	-0.114527	0.125094	-0.915528	0.359914	0.928297	GPATCH2L	G-patch domain containing 2 like [Source:HGNC Symbol;Acc:HGNC:20210]	55668
ENSG00000090006.18	466.184	-0.0568989	0.142542	-0.399173	0.689766	0.984734	LTBP4	latent transforming growth factor beta binding protein 4 [Source:HGNC Symbol;Acc:HGNC:6717]	8425
ENSG00000090013.11	1791.23	0.297587	0.0866079	3.43603	0.000590307	0.103919	BLVRB	biliverdin reductase B [Source:HGNC Symbol;Acc:HGNC:1063]	645
ENSG00000090020.11	417.708	-0.181244	0.156685	-1.15674	0.247379	0.888868	SLC9A1	solute carrier family 9 member A1 [Source:HGNC Symbol;Acc:HGNC:11071]	6548
ENSG00000090054.16	2131.2	-0.170942	0.0930401	-1.8373	0.0661662	0.706393	SPTLC1	serine palmitoyltransferase long chain base subunit 1 [Source:HGNC Symbol;Acc:HGNC:11277]	10558
ENSG00000090060.19	4717.69	-0.0495531	0.0883186	-0.561072	0.574748	0.97111	PAPOLA	poly_A_ polymerase alpha [Source:HGNC Symbol;Acc:HGNC:14981]	10914
ENSG00000090061.17	499.504	-0.246657	0.165374	-1.49151	0.135827	0.818577	CCNK	cyclin K [Source:HGNC Symbol;Acc:HGNC:1596]	8812
ENSG00000090097.22	854.353	0.124391	0.111084	1.11979	0.262803	0.895065	PCBP4	poly_rC_ binding protein 4 [Source:HGNC Symbol;Acc:HGNC:8652]	57060
ENSG00000090238.12	381.659	0.0166821	0.144642	0.115334	0.90818	0.996288	YPEL3	yippee like 3 [Source:HGNC Symbol;Acc:HGNC:18327]	83719
ENSG00000090263.16	716.955	0.205438	0.110097	1.86597	0.0620459	0.696085	MRPS33	mitochondrial ribosomal protein S33 [Source:HGNC Symbol;Acc:HGNC:16634]	51650
ENSG00000090266.13	1425.49	0.15071	0.0942837	1.59847	0.109937	0.779726	NDUFB2	NADH:ubiquinone oxidoreductase subunit B2 [Source:HGNC Symbol;Acc:HGNC:7697]	4708
ENSG00000090273.14	1891.98	-0.0128097	0.087074	-0.147113	0.883043	0.994351	NUDC	nuclear distribution C, dynein complex regulator [Source:HGNC Symbol;Acc:HGNC:8045]	10726
ENSG00000090316.16	1372.78	0.0722632	0.0980798	0.73678	0.461256	0.949617	MAEA	macrophage erythroblast attacher, E3 ubiquitin ligase [Source:HGNC Symbol;Acc:HGNC:13731]	10296
ENSG00000090339.9	13549.3	0.181189	0.151465	1.19624	0.231601	0.884394	ICAM1	intercellular adhesion molecule 1 [Source:HGNC Symbol;Acc:HGNC:5344]	3383
ENSG00000090372.15	2451.49	0.0213981	0.107476	0.199097	0.842187	0.989655	STRN4	striatin 4 [Source:HGNC Symbol;Acc:HGNC:15721]	29888
ENSG00000090376.11	735.591	0.488853	0.20423	2.39363	0.0166824	0.47627	IRAK3	interleukin 1 receptor associated kinase 3 [Source:HGNC Symbol;Acc:HGNC:17020]	11213
ENSG00000090382.7	80.5703	0.816166	0.389519	2.09531	0.036143	0.576105	LYZ	lysozyme [Source:HGNC Symbol;Acc:HGNC:6740]	4069
ENSG00000090432.7	411.311	0.193683	0.1319	1.4684	0.141995	0.823894	MUL1	mitochondrial E3 ubiquitin protein ligase 1 [Source:HGNC Symbol;Acc:HGNC:25762]	79594
ENSG00000090447.12	396.995	-0.0921402	0.167841	-0.548973	0.583024	0.971317	TFAP4	transcription factor AP-4 [Source:HGNC Symbol;Acc:HGNC:11745]	7023
ENSG00000090470.15	458.164	-0.0835009	0.133506	-0.625444	0.531679	0.969011	PDCD7	programmed cell death 7 [Source:HGNC Symbol;Acc:HGNC:8767]	10081
ENSG00000090487.11	1774.61	0.0658605	0.105742	0.622841	0.533389	0.969011	SPG21	SPG21 abhydrolase domain containing, maspardin [Source:HGNC Symbol;Acc:HGNC:20373]	51324
ENSG00000090512.12	2.86037	-0.18482	1.47798	-0.125049	0.900485	0.995404	FETUB	fetuin B [Source:HGNC Symbol;Acc:HGNC:3658]	26998
ENSG00000090520.12	1446.93	-0.143702	0.0900324	-1.59612	0.110463	0.781243	DNAJB11	DnaJ heat shock protein family _Hsp40_ member B11 [Source:HGNC Symbol;Acc:HGNC:14889]	51726
ENSG00000090530.10	193.608	-0.407866	0.423393	-0.963326	0.335384	0.919596	P3H2	prolyl 3-hydroxylase 2 [Source:HGNC Symbol;Acc:HGNC:19317]	55214
ENSG00000090539.15	37.5134	-0.574003	0.515441	-1.11362	0.265444	0.895065	CHRD	chordin [Source:HGNC Symbol;Acc:HGNC:1949]	8646
ENSG00000090554.13	1.97813	0.60206	2.31118	0.260499	0.794479	0.98838	FLT3LG	fms related receptor tyrosine kinase 3 ligand [Source:HGNC Symbol;Acc:HGNC:3766]	2323
ENSG00000090565.17	322.308	0.0805819	0.155217	0.519158	0.603651	0.974254	RAB11FIP3	RAB11 family interacting protein 3 [Source:HGNC Symbol;Acc:HGNC:17224]	9727
ENSG00000090581.11	563.042	0.0817897	0.121685	0.672141	0.501494	0.961149	GNPTG	N-acetylglucosamine-1-phosphate transferase subunit gamma [Source:HGNC Symbol;Acc:HGNC:23026]	84572
ENSG00000090612.22	880.32	-0.0956725	0.117824	-0.811995	0.416795	0.941168	ZNF268	zinc finger protein 268 [Source:HGNC Symbol;Acc:HGNC:13061]	10795
ENSG00000090615.16	4540.28	0.0267343	0.0901502	0.296552	0.766808	0.987571	GOLGA3	golgin A3 [Source:HGNC Symbol;Acc:HGNC:4426]	2802
ENSG00000090621.15	10036.2	-0.0617867	0.0731819	-0.844289	0.398508	0.936553	PABPC4	poly_A_ binding protein cytoplasmic 4 [Source:HGNC Symbol;Acc:HGNC:8557]	8761
ENSG00000090661.12	747.883	0.12636	0.159614	0.791663	0.428557	0.942648	CERS4	ceramide synthase 4 [Source:HGNC Symbol;Acc:HGNC:23747]	79603
ENSG00000090674.16	144.843	-0.199737	0.232711	-0.858302	0.390726	0.932558	MCOLN1	mucolipin TRP cation channel 1 [Source:HGNC Symbol;Acc:HGNC:13356]	57192
ENSG00000090686.16	1128.93	-0.122485	0.141882	-0.863282	0.387983	0.930812	USP48	ubiquitin specific peptidase 48 [Source:HGNC Symbol;Acc:HGNC:18533]	84196
ENSG00000090776.6	632.248	0.0960635	0.125072	0.768067	0.442448	0.943844	EFNB1	ephrin B1 [Source:HGNC Symbol;Acc:HGNC:3226]	1947
ENSG00000090857.14	1120.09	-0.150295	0.101291	-1.48379	0.137864	0.82051	PDPR	pyruvate dehydrogenase phosphatase regulatory subunit [Source:HGNC Symbol;Acc:HGNC:30264]	55066
ENSG00000090861.17	4726.29	-0.253215	0.10093	-2.50882	0.0121136	0.437583	AARS1	alanyl-tRNA synthetase 1 [Source:HGNC Symbol;Acc:HGNC:20]	16
ENSG00000090863.12	7663.05	-0.0332759	0.0690818	-0.481688	0.630028	0.978511	GLG1	golgi glycoprotein 1 [Source:HGNC Symbol;Acc:HGNC:4316]	2734
ENSG00000090889.12	2538.79	0.0632176	0.0868251	0.728102	0.466551	0.951162	KIF4A	kinesin family member 4A [Source:HGNC Symbol;Acc:HGNC:13339]	24137
ENSG00000090905.19	1087.48	-0.191918	0.103258	-1.85862	0.0630805	0.698484	TNRC6A	trinucleotide repeat containing adaptor 6A [Source:HGNC Symbol;Acc:HGNC:11969]	27327
ENSG00000090924.15	951.29	-0.275998	0.179371	-1.5387	0.123878	0.795905	PLEKHG2	pleckstrin homology and RhoGEF domain containing G2 [Source:HGNC Symbol;Acc:HGNC:29515]	64857
ENSG00000090932.11	49.13	0.237235	0.359144	0.660556	0.508897	0.963632	DLL3	delta like canonical Notch ligand 3 [Source:HGNC Symbol;Acc:HGNC:2909]	10683
ENSG00000090971.5	162.971	-0.0179443	0.207697	-0.0863967	0.931151	0.998336	NAT14	N-acetyltransferase 14 _putative_ [Source:HGNC Symbol;Acc:HGNC:28918]	57106
ENSG00000090975.14	180.565	-0.396786	0.280759	-1.41326	0.157578	0.837865	PITPNM2	phosphatidylinositol transfer protein membrane associated 2 [Source:HGNC Symbol;Acc:HGNC:21044]	57605
ENSG00000090989.18	1428.1	-0.0598272	0.0867123	-0.68995	0.490226	0.95772	EXOC1	exocyst complex component 1 [Source:HGNC Symbol;Acc:HGNC:30380]	55763
ENSG00000091009.8	1034.37	0.00229919	0.119879	0.0191793	0.984698	0.99958	RBM27	RNA binding motif protein 27 [Source:HGNC Symbol;Acc:HGNC:29243]	54439
ENSG00000091010.6	8.59369	-0.68223	0.922103	-0.739863	0.459383	0.949617	POU4F3	POU class 4 homeobox 3 [Source:HGNC Symbol;Acc:HGNC:9220]	5459
ENSG00000091039.17	4335.43	0.0610418	0.102281	0.596805	0.550638	0.97111	OSBPL8	oxysterol binding protein like 8 [Source:HGNC Symbol;Acc:HGNC:16396]	114882
ENSG00000091073.20	638.471	0.0769608	0.11756	0.654652	0.512692	0.965322	DTX2	deltex E3 ubiquitin ligase 2 [Source:HGNC Symbol;Acc:HGNC:15973]	113878
ENSG00000091106.19	2.09417	0.661161	1.95299	0.338537	0.734959	0.987398	NLRC4	NLR family CARD domain containing 4 [Source:HGNC Symbol;Acc:HGNC:16412]	58484
ENSG00000091127.14	1590.8	-0.000571776	0.117263	-0.00487603	0.99611	0.99958	PUS7	pseudouridine synthase 7 [Source:HGNC Symbol;Acc:HGNC:26033]	54517
ENSG00000091129.22	36.9269	0.220005	0.894102	0.246062	0.805634	0.989257	NRCAM	neuronal cell adhesion molecule [Source:HGNC Symbol;Acc:HGNC:7994]	4897
ENSG00000091136.15	2052.61	0.205188	0.0928014	2.21104	0.0270328	0.528023	LAMB1	laminin subunit beta 1 [Source:HGNC Symbol;Acc:HGNC:6486]	3912
ENSG00000091137.14	24.1009	-0.0407114	0.57588	-0.0706943	0.943641	0.998336	SLC26A4	solute carrier family 26 member 4 [Source:HGNC Symbol;Acc:HGNC:8818]	5172
ENSG00000091140.15	3180.81	-0.00893414	0.118575	-0.0753461	0.939939	0.998336	DLD	dihydrolipoamide dehydrogenase [Source:HGNC Symbol;Acc:HGNC:2898]	1738
ENSG00000091157.15	717.12	0.004148	0.137609	0.0301435	0.975953	0.99958	WDR7	WD repeat domain 7 [Source:HGNC Symbol;Acc:HGNC:13490]	23335
ENSG00000091164.13	1667.59	0.052698	0.0975207	0.540378	0.588937	0.972159	TXNL1	thioredoxin like 1 [Source:HGNC Symbol;Acc:HGNC:12436]	9352
ENSG00000091262.17	5.39428	1.91706	1.27288	1.50608	0.132048	0.8119	ABCC6	ATP binding cassette subfamily C member 6 [Source:HGNC Symbol;Acc:HGNC:57]	368
ENSG00000091317.8	4300.14	-0.000637565	0.10302	-0.00618874	0.995062	0.99958	CMTM6	CKLF like MARVEL transmembrane domain containing 6 [Source:HGNC Symbol;Acc:HGNC:19177]	54918
ENSG00000091409.16	17293.2	-0.207544	0.0961858	-2.15774	0.030948	0.553176	ITGA6	integrin subunit alpha 6 [Source:HGNC Symbol;Acc:HGNC:6142]	3655
ENSG00000091428.18	147.36	0.0190506	0.230638	0.0825995	0.93417	0.998336	RAPGEF4	Rap guanine nucleotide exchange factor 4 [Source:HGNC Symbol;Acc:HGNC:16626]	11069
ENSG00000091436.17	4276.86	-0.123696	0.0766845	-1.61305	0.106733	0.772059	MAP3K20	mitogen-activated protein kinase kinase kinase 20 [Source:HGNC Symbol;Acc:HGNC:17797]	51776
ENSG00000091483.8	5779.39	-0.0501303	0.0987553	-0.507621	0.611719	0.977394	FH	fumarate hydratase [Source:HGNC Symbol;Acc:HGNC:3700]	2271
ENSG00000091490.11	2369.87	-0.368533	0.163675	-2.25161	0.0243467	0.517829	SEL1L3	SEL1L family member 3 [Source:HGNC Symbol;Acc:HGNC:29108]	23231
ENSG00000091513.16	1152.74	-0.0066284	0.160614	-0.0412692	0.967081	0.999554	TF	transferrin [Source:HGNC Symbol;Acc:HGNC:11740]	7018
ENSG00000091527.17	9812.68	-0.0280384	0.0692593	-0.404832	0.685601	0.984723	CDV3	CDV3 homolog [Source:HGNC Symbol;Acc:HGNC:26928]	55573
ENSG00000091536.20	6.25581	-0.678892	1.05697	-0.642301	0.520678	0.966739	MYO15A	myosin XVA [Source:HGNC Symbol;Acc:HGNC:7594]	51168
ENSG00000091542.9	3826.08	0.0818698	0.0708411	1.15568	0.247811	0.888934	ALKBH5	alkB homolog 5, RNA demethylase [Source:HGNC Symbol;Acc:HGNC:25996]	54890
ENSG00000091592.16	21.5629	-0.09286	0.54186	-0.171372	0.863931	0.991993	NLRP1	NLR family pyrin domain containing 1 [Source:HGNC Symbol;Acc:HGNC:14374]	22861
ENSG00000091622.16	1078.83	0.16438	0.133612	1.23027	0.218595	0.881481	PITPNM3	PITPNM family member 3 [Source:HGNC Symbol;Acc:HGNC:21043]	83394
ENSG00000091640.8	641.902	0.0311072	0.149857	0.207579	0.835558	0.989655	SPAG7	sperm associated antigen 7 [Source:HGNC Symbol;Acc:HGNC:11216]	9552
ENSG00000091651.9	538.346	0.134733	0.140212	0.960921	0.336592	0.919729	ORC6	origin recognition complex subunit 6 [Source:HGNC Symbol;Acc:HGNC:17151]	23594
ENSG00000091656.19	283.77	0.396247	0.640478	0.618674	0.536131	0.969011	ZFHX4	zinc finger homeobox 4 [Source:HGNC Symbol;Acc:HGNC:30939]	79776
ENSG00000091732.17	420.483	0.102396	0.132146	0.774872	0.438415	0.943249	ZC3HC1	zinc finger C3HC-type containing 1 [Source:HGNC Symbol;Acc:HGNC:29913]	51530
ENSG00000091831.25	279.812	-0.321194	0.203773	-1.57624	0.114972	0.784257	ESR1	estrogen receptor 1 [Source:HGNC Symbol;Acc:HGNC:3467]	2099
ENSG00000091947.10	537.765	0.15956	0.136796	1.16641	0.24345	0.88722	TMEM101	transmembrane protein 101 [Source:HGNC Symbol;Acc:HGNC:28653]	84336
ENSG00000091986.16	968.671	-0.0973235	0.251582	-0.386847	0.69887	0.985406	CCDC80	coiled-coil domain containing 80 [Source:HGNC Symbol;Acc:HGNC:30649]	151887
ENSG00000092010.15	1256.81	0.103252	0.12073	0.855229	0.392424	0.933553	PSME1	proteasome activator subunit 1 [Source:HGNC Symbol;Acc:HGNC:9568]	5720
ENSG00000092020.11	525.913	0.137598	0.138059	0.996656	0.318931	0.915278	PPP2R3C	protein phosphatase 2 regulatory subunit B''gamma [Source:HGNC Symbol;Acc:HGNC:17485]	55012
ENSG00000092036.19	341.169	-0.14902	0.159945	-0.931699	0.351492	0.927182	HAUS4	HAUS augmin like complex subunit 4 [Source:HGNC Symbol;Acc:HGNC:20163]	54930
ENSG00000092054.13	4.55873	-1.12366	4.20994	-0.266907	0.789541	0.987848	MYH7	myosin heavy chain 7 [Source:HGNC Symbol;Acc:HGNC:7577]	4625
ENSG00000092068.21	94.3988	-0.080159	0.384511	-0.20847	0.834862	0.989655	SLC7A8	solute carrier family 7 member 8 [Source:HGNC Symbol;Acc:HGNC:11066]	23428
ENSG00000092094.11	1977.04	-0.180445	0.0823722	-2.1906	0.0284806	0.537851	OSGEP	O-sialoglycoprotein endopeptidase [Source:HGNC Symbol;Acc:HGNC:18028]	55644
ENSG00000092096.19	59.2546	0.285491	0.374302	0.762729	0.445625	0.944533	SLC22A17	solute carrier family 22 member 17 [Source:HGNC Symbol;Acc:HGNC:23095]	51310
ENSG00000092098.17	8.38001	-0.794244	1.04191	-0.762297	0.445883	0.944632	RNF31	ring finger protein 31 [Source:HGNC Symbol;Acc:HGNC:16031]	55072
ENSG00000092108.22	1997.29	-0.0293961	0.0920503	-0.319349	0.749462	0.987571	SCFD1	sec1 family domain containing 1 [Source:HGNC Symbol;Acc:HGNC:20726]	23256
ENSG00000092140.16	999.636	0.00404116	0.110437	0.0365925	0.97081	0.99958	G2E3	G2/M-phase specific E3 ubiquitin protein ligase [Source:HGNC Symbol;Acc:HGNC:20338]	55632
ENSG00000092148.14	8258.68	-0.0638954	0.0966807	-0.660892	0.508682	0.963592	HECTD1	HECT domain E3 ubiquitin protein ligase 1 [Source:HGNC Symbol;Acc:HGNC:20157]	25831
ENSG00000092199.19	18701.9	0.0352778	0.0905651	0.38953	0.696884	0.985146	HNRNPC	heterogeneous nuclear ribonucleoprotein C [Source:HGNC Symbol;Acc:HGNC:5035]	3183
ENSG00000092200.13	108.533	-0.116714	0.256628	-0.454798	0.649255	0.979199	RPGRIP1	RPGR interacting protein 1 [Source:HGNC Symbol;Acc:HGNC:13436]	57096
ENSG00000092201.10	4907.39	-0.0816048	0.100964	-0.80826	0.418941	0.941168	SUPT16H	SPT16 homolog, facilitates chromatin remodeling subunit [Source:HGNC Symbol;Acc:HGNC:11465]	11198
ENSG00000092203.15	1550.43	-0.0317078	0.0945847	-0.335231	0.737451	0.987398	TOX4	TOX high mobility group box family member 4 [Source:HGNC Symbol;Acc:HGNC:20161]	9878
ENSG00000092208.19	246.535	0.0506513	0.189098	0.267857	0.78881	0.987654	GEMIN2	gem nuclear organelle associated protein 2 [Source:HGNC Symbol;Acc:HGNC:10884]	8487
ENSG00000092295.12	61.0314	0.347004	0.332778	1.04275	0.297064	0.907026	TGM1	transglutaminase 1 [Source:HGNC Symbol;Acc:HGNC:11777]	7051
ENSG00000092330.18	391.776	0.0704906	0.165118	0.426909	0.669446	0.983081	TINF2	TERF1 interacting nuclear factor 2 [Source:HGNC Symbol;Acc:HGNC:11824]	26277
ENSG00000092377.15	9.60393	-0.422481	0.882686	-0.478632	0.632201	0.978511	TBL1Y	transducin beta like 1 Y-linked [Source:HGNC Symbol;Acc:HGNC:18502]	90665
ENSG00000092421.17	85.0543	-0.629151	0.315147	-1.99637	0.0458933	0.629114	SEMA6A	semaphorin 6A [Source:HGNC Symbol;Acc:HGNC:10738]	57556
ENSG00000092439.16	4196.09	0.0356817	0.0723126	0.493437	0.621704	0.978366	TRPM7	transient receptor potential cation channel subfamily M member 7 [Source:HGNC Symbol;Acc:HGNC:17994]	54822
ENSG00000092445.12	524.017	0.0252889	0.128192	0.197273	0.843614	0.989655	TYRO3	TYRO3 protein tyrosine kinase [Source:HGNC Symbol;Acc:HGNC:12446]	7301
ENSG00000092470.12	1384.9	0.0801545	0.0939418	0.853236	0.393529	0.933553	WDR76	WD repeat domain 76 [Source:HGNC Symbol;Acc:HGNC:25773]	79968
ENSG00000092529.25	33.1464	-0.809486	0.493651	-1.63979	0.101048	0.7678	CAPN3	calpain 3 [Source:HGNC Symbol;Acc:HGNC:1480]	825
ENSG00000092531.10	1144.07	0.155621	0.105333	1.47742	0.139564	0.823234	SNAP23	synaptosome associated protein 23 [Source:HGNC Symbol;Acc:HGNC:11131]	8773
ENSG00000092607.15	181.954	-0.106622	0.260938	-0.40861	0.682826	0.984022	TBX15	T-box transcription factor 15 [Source:HGNC Symbol;Acc:HGNC:11594]	6913
ENSG00000092621.13	8024.38	-0.134166	0.121896	-1.10066	0.271046	0.896023	PHGDH	phosphoglycerate dehydrogenase [Source:HGNC Symbol;Acc:HGNC:8923]	26227
ENSG00000092758.18	30.3308	-0.344099	0.688208	-0.499993	0.61708	0.978209	COL9A3	collagen type IX alpha 3 chain [Source:HGNC Symbol;Acc:HGNC:2219]	1299
ENSG00000092820.19	16648.4	0.0623608	0.0973244	0.640752	0.521684	0.966739	EZR	ezrin [Source:HGNC Symbol;Acc:HGNC:12691]	7430
ENSG00000092841.19	13278.6	0.0498387	0.09399	0.530255	0.595935	0.972808	MYL6	myosin light chain 6 [Source:HGNC Symbol;Acc:HGNC:7587]	4637
ENSG00000092847.13	5820.52	-0.0411101	0.0682905	-0.601989	0.547182	0.970599	AGO1	argonaute RISC component 1 [Source:HGNC Symbol;Acc:HGNC:3262]	26523
ENSG00000092850.12	24.5786	0.0235671	0.55698	0.0423122	0.96625	0.999344	TEKT2	tektin 2 [Source:HGNC Symbol;Acc:HGNC:11725]	27285
ENSG00000092853.14	2537.89	-0.0670159	0.101599	-0.659613	0.509502	0.964014	CLSPN	claspin [Source:HGNC Symbol;Acc:HGNC:19715]	63967
ENSG00000092871.17	705.752	0.125567	0.111694	1.1242	0.260926	0.894735	RFFL	ring finger and FYVE like domain containing E3 ubiquitin protein ligase [Source:HGNC Symbol;Acc:HGNC:24821]	117584
ENSG00000092929.12	2078.39	-0.00279822	0.115249	-0.0242798	0.980629	0.99958	UNC13D	unc-13 homolog D [Source:HGNC Symbol;Acc:HGNC:23147]	201294
ENSG00000092931.12	474.424	-0.0258379	0.146966	-0.175808	0.860445	0.991631	MFSD11	major facilitator superfamily domain containing 11 [Source:HGNC Symbol;Acc:HGNC:25458]	79157
ENSG00000092964.18	9335.4	-0.171129	0.113378	-1.50936	0.131207	0.808813	DPYSL2	dihydropyrimidinase like 2 [Source:HGNC Symbol;Acc:HGNC:3014]	1808
ENSG00000092969.12	5179.34	0.0138261	0.095654	0.144543	0.885072	0.994422	TGFB2	transforming growth factor beta 2 [Source:HGNC Symbol;Acc:HGNC:11768]	7042
ENSG00000092978.11	1099.34	-0.118987	0.100156	-1.18802	0.234825	0.884516	GPATCH2	G-patch domain containing 2 [Source:HGNC Symbol;Acc:HGNC:25499]	55105
ENSG00000093000.19	4700.16	-0.0373854	0.0691589	-0.540573	0.588802	0.972159	NUP50	nucleoporin 50 [Source:HGNC Symbol;Acc:HGNC:8065]	10762
ENSG00000093009.11	910.521	0.0561684	0.114191	0.491881	0.622803	0.978366	CDC45	cell division cycle 45 [Source:HGNC Symbol;Acc:HGNC:1739]	8318
ENSG00000093010.15	1754.63	0.143598	0.0978849	1.46701	0.142373	0.823894	COMT	catechol-O-methyltransferase [Source:HGNC Symbol;Acc:HGNC:2228]	1312
ENSG00000093134.15	247.801	0.214558	0.208559	1.02876	0.30359	0.907026	VNN3	vanin 3 [Source:HGNC Symbol;Acc:HGNC:16431]	55350
ENSG00000093144.19	3186.24	-0.0605193	0.094997	-0.637066	0.524082	0.966739	ECHDC1	ethylmalonyl-CoA decarboxylase 1 [Source:HGNC Symbol;Acc:HGNC:21489]	55862
ENSG00000093167.18	1626.92	-0.0310275	0.102759	-0.301943	0.762695	0.987571	LRRFIP2	LRR binding FLII interacting protein 2 [Source:HGNC Symbol;Acc:HGNC:6703]	9209
ENSG00000093183.14	1376.98	0.0591685	0.100504	0.588716	0.556052	0.97111	SEC22C	SEC22 homolog C, vesicle trafficking protein [Source:HGNC Symbol;Acc:HGNC:16828]	9117
ENSG00000093217.11	147.112	-0.312004	0.304369	-1.02509	0.305322	0.907558	XYLB	xylulokinase [Source:HGNC Symbol;Acc:HGNC:12839]	9942
ENSG00000094631.21	2345.03	0.0807006	0.153625	0.525308	0.599369	0.973447	HDAC6	histone deacetylase 6 [Source:HGNC Symbol;Acc:HGNC:14064]	10013
ENSG00000094755.17	686.648	-0.442363	0.250312	-1.76725	0.0771868	0.7271	GABRP	gamma-aminobutyric acid type A receptor subunit pi [Source:HGNC Symbol;Acc:HGNC:4089]	2568
ENSG00000094804.12	1587.08	0.030194	0.101051	0.298799	0.765093	0.987571	CDC6	cell division cycle 6 [Source:HGNC Symbol;Acc:HGNC:1744]	990
ENSG00000094841.14	428.144	-0.0157597	0.138161	-0.114068	0.909184	0.996486	UPRT	uracil phosphoribosyltransferase homolog [Source:HGNC Symbol;Acc:HGNC:28334]	139596
ENSG00000094880.11	1768.46	0.102531	0.0995313	1.03014	0.302944	0.907026	CDC23	cell division cycle 23 [Source:HGNC Symbol;Acc:HGNC:1724]	8697
ENSG00000094914.14	890.021	0.0352941	0.100388	0.351576	0.725156	0.986272	AAAS	aladin WD repeat nucleoporin [Source:HGNC Symbol;Acc:HGNC:13666]	8086
ENSG00000094916.16	9479.91	-0.0858	0.085009	-1.00931	0.312828	0.912823	CBX5	chromobox 5 [Source:HGNC Symbol;Acc:HGNC:1555]	23468
ENSG00000094963.14	193.588	0.815846	0.728725	1.11955	0.262904	0.895065	FMO2	flavin containing dimethylaniline monoxygenase 2 [Source:HGNC Symbol;Acc:HGNC:3770]	2327
ENSG00000094975.14	3881.05	0.021383	0.0733457	0.291538	0.77064	0.987571	SUCO	SUN domain containing ossification factor [Source:HGNC Symbol;Acc:HGNC:1240]	51430
ENSG00000095002.15	4309.46	0.0511979	0.119531	0.428321	0.668417	0.983081	MSH2	mutS homolog 2 [Source:HGNC Symbol;Acc:HGNC:7325]	4436
ENSG00000095015.6	3900.37	-0.136011	0.0865423	-1.57161	0.11604	0.786964	MAP3K1	mitogen-activated protein kinase kinase kinase 1 [Source:HGNC Symbol;Acc:HGNC:6848]	4214
ENSG00000095059.17	54.7479	-0.963372	0.539875	-1.78443	0.0743532	0.722701	DHPS	deoxyhypusine synthase [Source:HGNC Symbol;Acc:HGNC:2869]	1725
ENSG00000095066.12	1589.35	-0.127031	0.140226	-0.905899	0.364989	0.928863	HOOK2	hook microtubule tethering protein 2 [Source:HGNC Symbol;Acc:HGNC:19885]	29911
ENSG00000095139.15	7611.19	0.114917	0.0888362	1.29358	0.19581	0.867435	ARCN1	archain 1 [Source:HGNC Symbol;Acc:HGNC:649]	372
ENSG00000095203.15	1318.94	0.0843969	0.104025	0.811312	0.417186	0.941168	EPB41L4B	erythrocyte membrane protein band 4.1 like 4B [Source:HGNC Symbol;Acc:HGNC:19818]	54566
ENSG00000095209.12	683.369	0.00253846	0.13124	0.0193422	0.984568	0.99958	TMEM38B	transmembrane protein 38B [Source:HGNC Symbol;Acc:HGNC:25535]	55151
ENSG00000095261.14	1170.98	0.0275457	0.107005	0.257426	0.79685	0.98838	PSMD5	proteasome 26S subunit, non-ATPase 5 [Source:HGNC Symbol;Acc:HGNC:9563]	5711
ENSG00000095303.17	136.313	0.711247	0.390886	1.81958	0.0688237	0.710937	PTGS1	prostaglandin-endoperoxide synthase 1 [Source:HGNC Symbol;Acc:HGNC:9604]	5742
ENSG00000095319.14	2567.27	-0.101414	0.0843061	-1.20293	0.229005	0.882405	NUP188	nucleoporin 188 [Source:HGNC Symbol;Acc:HGNC:17859]	23511
ENSG00000095321.18	1686.55	0.031469	0.110874	0.283826	0.776544	0.987571	CRAT	carnitine O-acetyltransferase [Source:HGNC Symbol;Acc:HGNC:2342]	1384
ENSG00000095370.20	25.7176	0.510243	0.53766	0.949007	0.342617	0.923721	SH2D3C	SH2 domain containing 3C [Source:HGNC Symbol;Acc:HGNC:16884]	10044
ENSG00000095380.11	2208.87	0.0435891	0.0999539	0.436092	0.66277	0.982253	NANS	N-acetylneuraminate synthase [Source:HGNC Symbol;Acc:HGNC:19237]	54187
ENSG00000095383.20	638.171	0.0814536	0.137378	0.592917	0.553237	0.97111	TBC1D2	TBC1 domain family member 2 [Source:HGNC Symbol;Acc:HGNC:18026]	55357
ENSG00000095397.16	153.683	-0.409631	0.270103	-1.51657	0.129374	0.805895	WHRN	whirlin [Source:HGNC Symbol;Acc:HGNC:16361]	25861
ENSG00000095485.18	828.483	0.0526869	0.117626	0.44792	0.654211	0.980025	CWF19L1	CWF19 like cell cycle control factor 1 [Source:HGNC Symbol;Acc:HGNC:25613]	55280
ENSG00000095539.15	5.78665	-1.43829	1.18547	-1.21326	0.225029	0.881481	SEMA4G	semaphorin 4G [Source:HGNC Symbol;Acc:HGNC:10735]	57715
ENSG00000095564.15	3395.91	-0.0794643	0.0993252	-0.800041	0.423687	0.942648	BTAF1	B-TFIID TATA-box binding protein associated factor 1 [Source:HGNC Symbol;Acc:HGNC:17307]	9044
ENSG00000095574.12	342.622	-0.0440846	0.164286	-0.268341	0.788437	0.987571	IKZF5	IKAROS family zinc finger 5 [Source:HGNC Symbol;Acc:HGNC:14283]	64376
ENSG00000095585.17	305.483	0.0649783	0.226604	0.286748	0.774305	0.987571	BLNK	B cell linker [Source:HGNC Symbol;Acc:HGNC:14211]	29760
ENSG00000095587.9	3.42385	0.251828	1.28339	0.19622	0.844438	0.989655	TLL2	tolloid like 2 [Source:HGNC Symbol;Acc:HGNC:11844]	7093
ENSG00000095596.12	14.9374	0.103017	0.62573	0.164635	0.869231	0.992982	CYP26A1	cytochrome P450 family 26 subfamily A member 1 [Source:HGNC Symbol;Acc:HGNC:2603]	1592
ENSG00000095627.9	8.18489	0.823685	0.905651	0.909495	0.363089	0.928627	TDRD1	tudor domain containing 1 [Source:HGNC Symbol;Acc:HGNC:11712]	56165
ENSG00000095637.23	3597.63	-0.359392	0.158873	-2.26214	0.0236887	0.515846	SORBS1	sorbin and SH3 domain containing 1 [Source:HGNC Symbol;Acc:HGNC:14565]	10580
ENSG00000095739.11	746.016	-0.159072	0.120391	-1.3213	0.186401	0.855505	BAMBI	BMP and activin membrane bound inhibitor [Source:HGNC Symbol;Acc:HGNC:30251]	25805
ENSG00000095752.7	7.72562	0.035059	0.882965	0.039706	0.968328	0.99958	IL11	interleukin 11 [Source:HGNC Symbol;Acc:HGNC:5966]	3589
ENSG00000095787.24	4681.18	0.0167645	0.0762115	0.219973	0.825892	0.989638	WAC	WW domain containing adaptor with coiled-coil [Source:HGNC Symbol;Acc:HGNC:17327]	51322
ENSG00000095794.20	328.14	0.0963392	0.171383	0.562129	0.574028	0.97111	CREM	cAMP responsive element modulator [Source:HGNC Symbol;Acc:HGNC:2352]	1390
ENSG00000095906.17	644.685	-0.121748	0.118772	-1.02506	0.305336	0.907558	NUBP2	nucleotide binding protein 2 [Source:HGNC Symbol;Acc:HGNC:8042]	10101
ENSG00000095951.17	4944.66	-0.125815	0.10693	-1.17661	0.239351	0.885419	HIVEP1	HIVEP zinc finger 1 [Source:HGNC Symbol;Acc:HGNC:4920]	3096
ENSG00000095970.17	3.37579	-0.123097	1.28998	-0.0954249	0.923977	0.998336	TREM2	triggering receptor expressed on myeloid cells 2 [Source:HGNC Symbol;Acc:HGNC:17761]	54209
ENSG00000096006.12	2707.76	0.695886	1.02047	0.681924	0.495287	0.959479	CRISP3	cysteine rich secretory protein 3 [Source:HGNC Symbol;Acc:HGNC:16904]	10321
ENSG00000096060.15	1517.53	0.0224072	0.111528	0.200911	0.840768	0.989655	FKBP5	FKBP prolyl isomerase 5 [Source:HGNC Symbol;Acc:HGNC:3721]	2289
ENSG00000096063.16	8336.6	0.0334264	0.0819556	0.40786	0.683376	0.984344	SRPK1	SRSF protein kinase 1 [Source:HGNC Symbol;Acc:HGNC:11305]	6732
ENSG00000096070.19	1634.65	-0.081018	0.119601	-0.677404	0.49815	0.960412	BRPF3	bromodomain and PHD finger containing 3 [Source:HGNC Symbol;Acc:HGNC:14256]	27154
ENSG00000096080.12	1517.17	0.158211	0.0969185	1.63241	0.102593	0.767821	MRPS18A	mitochondrial ribosomal protein S18A [Source:HGNC Symbol;Acc:HGNC:14515]	55168
ENSG00000096092.6	1218.77	0.273304	0.121607	2.24744	0.0246122	0.517829	TMEM14A	transmembrane protein 14A [Source:HGNC Symbol;Acc:HGNC:21076]	28978
ENSG00000096093.16	516.736	0.134786	0.18108	0.74435	0.456665	0.94891	EFHC1	EF-hand domain containing 1 [Source:HGNC Symbol;Acc:HGNC:16406]	114327
ENSG00000096150.9	7569.36	0.0606976	0.106131	0.571911	0.567383	0.97111	RPS18	ribosomal protein S18 [Source:HGNC Symbol;Acc:HGNC:10401]	6222
ENSG00000096155.15	1629	-0.135742	0.0946464	-1.4342	0.151516	0.834925	BAG6	BAG cochaperone 6 [Source:HGNC Symbol;Acc:HGNC:13919]	7917
ENSG00000096171.14	697.763	0.0082519	0.117626	0.0701539	0.944071	0.998336	VARS1	valyl-tRNA synthetase 1 [Source:HGNC Symbol;Acc:HGNC:12651]	7407
ENSG00000096384.20	54094.1	0.0161854	0.0818204	0.197816	0.843189	0.989655	HSP90AB1	heat shock protein 90 alpha family class B member 1 [Source:HGNC Symbol;Acc:HGNC:5258]	3326
ENSG00000096401.8	5165.26	0.0540351	0.088637	0.609623	0.542112	0.970528	CDC5L	cell division cycle 5 like [Source:HGNC Symbol;Acc:HGNC:1743]	988
ENSG00000096433.11	10945.2	-0.101442	0.110839	-0.915225	0.360073	0.928297	ITPR3	inositol 1,4,5-trisphosphate receptor type 3 [Source:HGNC Symbol;Acc:HGNC:6182]	3710
ENSG00000096654.16	1608.8	-0.000536386	0.096245	-0.00557313	0.995553	0.99958	ZNF184	zinc finger protein 184 [Source:HGNC Symbol;Acc:HGNC:12975]	7738
ENSG00000096696.15	51142.7	-0.0220271	0.0912328	-0.241438	0.809215	0.989257	DSP	desmoplakin [Source:HGNC Symbol;Acc:HGNC:3052]	1832
ENSG00000096717.12	1385.54	-0.0880223	0.0863616	-1.01923	0.308094	0.908655	SIRT1	sirtuin 1 [Source:HGNC Symbol;Acc:HGNC:14929]	23411
ENSG00000096746.18	1719.59	-0.175122	0.0978511	-1.78968	0.0735049	0.72051	HNRNPH3	heterogeneous nuclear ribonucleoprotein H3 [Source:HGNC Symbol;Acc:HGNC:5043]	3189
ENSG00000096872.17	405.639	0.124575	0.139949	0.890149	0.373386	0.928964	IFT74	intraflagellar transport 74 [Source:HGNC Symbol;Acc:HGNC:21424]	80173
ENSG00000096968.14	748.007	0.274851	0.144633	1.90033	0.0573897	0.676858	JAK2	Janus kinase 2 [Source:HGNC Symbol;Acc:HGNC:6192]	3717
ENSG00000096996.16	3.62641	0.787534	1.56	0.504828	0.61368	0.977539	IL12RB1	interleukin 12 receptor subunit beta 1 [Source:HGNC Symbol;Acc:HGNC:5971]	3594
ENSG00000097007.19	2341.51	0.00930756	0.0848178	0.109736	0.912619	0.997173	ABL1	ABL proto-oncogene 1, non-receptor tyrosine kinase [Source:HGNC Symbol;Acc:HGNC:76]	25
ENSG00000097021.20	546.751	0.123747	0.142949	0.865677	0.386667	0.930812	ACOT7	acyl-CoA thioesterase 7 [Source:HGNC Symbol;Acc:HGNC:24157]	11332
ENSG00000097033.14	7513.19	0.103836	0.0949233	1.0939	0.274001	0.898332	SH3GLB1	SH3 domain containing GRB2 like, endophilin B1 [Source:HGNC Symbol;Acc:HGNC:10833]	51100
ENSG00000097046.13	1494.8	0.0740346	0.0946493	0.782199	0.434098	0.942648	CDC7	cell division cycle 7 [Source:HGNC Symbol;Acc:HGNC:1745]	8317
ENSG00000097096.9	1130.28	0.119062	0.156984	0.758433	0.448192	0.946131	SYDE2	synapse defective Rho GTPase homolog 2 [Source:HGNC Symbol;Acc:HGNC:25841]	84144
ENSG00000099139.14	190.472	-0.0598845	0.269775	-0.22198	0.82433	0.989638	PCSK5	proprotein convertase subtilisin/kexin type 5 [Source:HGNC Symbol;Acc:HGNC:8747]	5125
ENSG00000099194.6	18039.5	-0.342239	0.0779109	-4.3927	1.1195e-05	0.00668659	SCD	stearoyl-CoA desaturase [Source:HGNC Symbol;Acc:HGNC:10571]	6319
ENSG00000099203.7	640.962	0.0461928	0.117426	0.393378	0.694041	0.984736	TMED1	transmembrane p24 trafficking protein 1 [Source:HGNC Symbol;Acc:HGNC:17291]	11018
ENSG00000099204.21	5538.15	-0.00637757	0.0891211	-0.0715608	0.942951	0.998336	ABLIM1	actin binding LIM protein 1 [Source:HGNC Symbol;Acc:HGNC:78]	3983
ENSG00000099219.15	1529.68	-0.064182	0.0967502	-0.663378	0.507088	0.962714	ERMP1	endoplasmic reticulum metallopeptidase 1 [Source:HGNC Symbol;Acc:HGNC:23703]	79956
ENSG00000099246.18	1878.05	0.0773552	0.0948164	0.815842	0.414591	0.941168	RAB18	RAB18, member RAS oncogene family [Source:HGNC Symbol;Acc:HGNC:14244]	22931
ENSG00000099250.18	1492.57	0.351012	0.115784	3.03161	0.00243254	0.217364	NRP1	neuropilin 1 [Source:HGNC Symbol;Acc:HGNC:8004]	8829
ENSG00000099256.19	5.44527	-0.750483	1.13586	-0.660715	0.508795	0.963592	PRTFDC1	phosphoribosyl transferase domain containing 1 [Source:HGNC Symbol;Acc:HGNC:23333]	56952
ENSG00000099260.12	2755.8	-0.602524	0.318445	-1.89208	0.0584799	0.683194	PALMD	palmdelphin [Source:HGNC Symbol;Acc:HGNC:15846]	54873
ENSG00000099282.10	1179	0.406745	0.138493	2.93694	0.00331466	0.244204	TSPAN15	tetraspanin 15 [Source:HGNC Symbol;Acc:HGNC:23298]	23555
ENSG00000099284.15	1301.73	-0.257356	0.154411	-1.6667	0.0955745	0.760775	MACROH2A2	macroH2A.2 histone [Source:HGNC Symbol;Acc:HGNC:14453]	55506
ENSG00000099290.17	2041.52	-0.0857044	0.0996544	-0.860016	0.38978	0.931906	WASHC2A	WASH complex subunit 2A [Source:HGNC Symbol;Acc:HGNC:23416]	387680
ENSG00000099308.11	309.997	0.112681	0.209087	0.538921	0.589941	0.972159	MAST3	microtubule associated serine/threonine kinase 3 [Source:HGNC Symbol;Acc:HGNC:19036]	23031
ENSG00000099326.9	408.928	0.0323228	0.185885	0.173886	0.861955	0.991631	MZF1	myeloid zinc finger 1 [Source:HGNC Symbol;Acc:HGNC:13108]	7593
ENSG00000099330.9	159.941	-0.407551	0.24136	-1.68856	0.0913038	0.751887	OCEL1	occludin/ELL domain containing 1 [Source:HGNC Symbol;Acc:HGNC:26221]	79629
ENSG00000099331.14	4929.91	-0.27159	0.148194	-1.83267	0.0668522	0.70749	MYO9B	myosin IXB [Source:HGNC Symbol;Acc:HGNC:7609]	4650
ENSG00000099337.5	146.706	0.518653	0.263691	1.9669	0.049195	0.647358	KCNK6	potassium two pore domain channel subfamily K member 6 [Source:HGNC Symbol;Acc:HGNC:6281]	9424
ENSG00000099338.23	65.0414	-0.460653	0.362132	-1.27206	0.203353	0.876774	CATSPERG	cation channel sperm associated auxiliary subunit gamma [Source:HGNC Symbol;Acc:HGNC:25243]	57828
ENSG00000099341.12	7142.5	0.152784	0.0891616	1.71356	0.0866092	0.745089	PSMD8	proteasome 26S subunit, non-ATPase 8 [Source:HGNC Symbol;Acc:HGNC:9566]	5714
ENSG00000099364.18	1085.25	0.0259034	0.115467	0.224335	0.822496	0.989638	FBXL19	F-box and leucine rich repeat protein 19 [Source:HGNC Symbol;Acc:HGNC:25300]	54620
ENSG00000099365.11	4.07593	-1.50864	1.26134	-1.19606	0.231672	0.884394	STX1B	syntaxin 1B [Source:HGNC Symbol;Acc:HGNC:18539]	112755
ENSG00000099377.14	562.832	0.0967388	0.131025	0.738324	0.460317	0.949617	HSD3B7	hydroxy-delta-5-steroid dehydrogenase, 3 beta- and steroid delta-isomerase 7 [Source:HGNC Symbol;Acc:HGNC:18324]	80270
ENSG00000099381.19	517.765	-0.199922	0.142573	-1.40224	0.160842	0.837865	SETD1A	SET domain containing 1A, histone lysine methyltransferase [Source:HGNC Symbol;Acc:HGNC:29010]	9739
ENSG00000099385.12	922.013	0.0170566	0.1221	0.139694	0.888902	0.994687	BCL7C	BAF chromatin remodeling complex subunit BCL7C [Source:HGNC Symbol;Acc:HGNC:1006]	9274
ENSG00000099399.6	32.0486	1.01271	0.455052	2.22548	0.0260491	0.525583	MAGEB2	MAGE family member B2 [Source:HGNC Symbol;Acc:HGNC:6809]	4113
ENSG00000099617.4	2.74771	1.22645	1.51721	0.808359	0.418884	0.941168	EFNA2	ephrin A2 [Source:HGNC Symbol;Acc:HGNC:3222]	1943
ENSG00000099622.14	1857.44	-0.0447061	0.116669	-0.383188	0.70158	0.985682	CIRBP	cold inducible RNA binding protein [Source:HGNC Symbol;Acc:HGNC:1982]	1153
ENSG00000099624.8	535.339	-0.0026006	0.152723	-0.0170282	0.986414	0.99958	ATP5F1D	ATP synthase F1 subunit delta [Source:HGNC Symbol;Acc:HGNC:837]	513
ENSG00000099625.14	21.1835	0.333448	0.606483	0.549806	0.582452	0.971317	CBARP	CACN subunit beta associated regulatory protein [Source:HGNC Symbol;Acc:HGNC:28617]	255057
ENSG00000099769.6	3.99201	0.260349	1.25088	0.208132	0.835126	0.989655	IGFALS	insulin like growth factor binding protein acid labile subunit [Source:HGNC Symbol;Acc:HGNC:5468]	3483
ENSG00000099783.12	5079.09	-0.103798	0.0893909	-1.16117	0.245574	0.888188	HNRNPM	heterogeneous nuclear ribonucleoprotein M [Source:HGNC Symbol;Acc:HGNC:5046]	4670
ENSG00000099785.11	638.936	0.114247	0.114468	0.998072	0.318245	0.915278	MARCHF2	membrane associated ring-CH-type finger 2 [Source:HGNC Symbol;Acc:HGNC:28038]	51257
ENSG00000099795.7	2226.66	0.163926	0.0827169	1.98178	0.0475042	0.639147	NDUFB7	NADH:ubiquinone oxidoreductase subunit B7 [Source:HGNC Symbol;Acc:HGNC:7702]	4713
ENSG00000099797.15	4642.73	-0.0772877	0.0888525	-0.869843	0.384386	0.930812	TECR	trans-2,3-enoyl-CoA reductase [Source:HGNC Symbol;Acc:HGNC:4551]	9524
ENSG00000099800.8	788.858	0.0496688	0.117205	0.423777	0.671729	0.983405	TIMM13	translocase of inner mitochondrial membrane 13 [Source:HGNC Symbol;Acc:HGNC:11816]	26517
ENSG00000099804.9	1477.87	0.0766756	0.11142	0.688167	0.491348	0.957813	CDC34	cell division cycle 34, ubiqiutin conjugating enzyme [Source:HGNC Symbol;Acc:HGNC:1734]	997
ENSG00000099810.21	1793.65	-0.0344407	0.0894904	-0.384854	0.700346	0.985682	MTAP	methylthioadenosine phosphorylase [Source:HGNC Symbol;Acc:HGNC:7413]	4507
ENSG00000099814.17	2475.8	-0.0119698	0.130987	-0.0913811	0.92719	0.998336	CEP170B	centrosomal protein 170B [Source:HGNC Symbol;Acc:HGNC:20362]	283638
ENSG00000099817.12	1666.91	0.0695647	0.0908322	0.765859	0.44376	0.943844	POLR2E	RNA polymerase II, I and III subunit E [Source:HGNC Symbol;Acc:HGNC:9192]	5434
ENSG00000099821.14	712.268	-0.0125856	0.108267	-0.116247	0.907457	0.996288	POLRMT	RNA polymerase mitochondrial [Source:HGNC Symbol;Acc:HGNC:9200]	5442
ENSG00000099822.3	8.75168	0.447412	0.885319	0.505368	0.613301	0.977394	HCN2	hyperpolarization activated cyclic nucleotide gated potassium and sodium channel 2 [Source:HGNC Symbol;Acc:HGNC:4846]	610
ENSG00000099840.14	19.991	0.464525	0.580935	0.799615	0.423934	0.942648	IZUMO4	IZUMO family member 4 [Source:HGNC Symbol;Acc:HGNC:26950]	113177
ENSG00000099849.15	436.305	-0.0355655	0.196391	-0.181095	0.856293	0.991625	RASSF7	Ras association domain family member 7 [Source:HGNC Symbol;Acc:HGNC:1166]	8045
ENSG00000099860.9	1164.81	-0.242893	0.11352	-2.13966	0.0323826	0.557741	GADD45B	growth arrest and DNA damage inducible beta [Source:HGNC Symbol;Acc:HGNC:4096]	4616
ENSG00000099864.18	63.6643	1.45078	0.544862	2.66266	0.00775258	0.354146	PALM	paralemmin [Source:HGNC Symbol;Acc:HGNC:8594]	5064
ENSG00000099866.16	2.30744	0.315594	1.63009	0.193605	0.846485	0.989655	MADCAM1	mucosal vascular addressin cell adhesion molecule 1 [Source:HGNC Symbol;Acc:HGNC:6765]	8174
ENSG00000099875.16	3740.94	0.110675	0.0885995	1.24916	0.211607	0.881481	MKNK2	MAPK interacting serine/threonine kinase 2 [Source:HGNC Symbol;Acc:HGNC:7111]	2872
ENSG00000099889.14	1153.1	-0.199902	0.14064	-1.42137	0.155208	0.837865	ARVCF	ARVCF delta catenin family member [Source:HGNC Symbol;Acc:HGNC:728]	421
ENSG00000099899.15	985.154	-0.00365996	0.103616	-0.0353224	0.971823	0.99958	TRMT2A	tRNA methyltransferase 2 homolog A [Source:HGNC Symbol;Acc:HGNC:24974]	27037
ENSG00000099901.17	3583.08	0.0467723	0.0945	0.494945	0.620639	0.978366	RANBP1	RAN binding protein 1 [Source:HGNC Symbol;Acc:HGNC:9847]	5902
ENSG00000099904.16	588.567	-0.173591	0.209435	-0.82885	0.407189	0.93973	ZDHHC8	zinc finger DHHC-type palmitoyltransferase 8 [Source:HGNC Symbol;Acc:HGNC:18474]	29801
ENSG00000099910.17	824.144	-0.0324758	0.107319	-0.302609	0.762188	0.987571	KLHL22	kelch like family member 22 [Source:HGNC Symbol;Acc:HGNC:25888]	84861
ENSG00000099917.17	1474.3	-0.0827177	0.148684	-0.556333	0.577983	0.97111	MED15	mediator complex subunit 15 [Source:HGNC Symbol;Acc:HGNC:14248]	51586
ENSG00000099940.12	1265.54	0.105989	0.0982111	1.0792	0.2805	0.901674	SNAP29	synaptosome associated protein 29 [Source:HGNC Symbol;Acc:HGNC:11133]	9342
ENSG00000099942.13	3524.35	-0.102847	0.0965327	-1.06541	0.28669	0.903421	CRKL	CRK like proto-oncogene, adaptor protein [Source:HGNC Symbol;Acc:HGNC:2363]	1399
ENSG00000099949.21	299.476	-0.153753	0.181723	-0.846086	0.397505	0.935716	LZTR1	leucine zipper like transcription regulator 1 [Source:HGNC Symbol;Acc:HGNC:6742]	8216
ENSG00000099953.10	34.7261	-0.337558	0.454127	-0.743311	0.457293	0.949425	MMP11	matrix metallopeptidase 11 [Source:HGNC Symbol;Acc:HGNC:7157]	4320
ENSG00000099954.19	29.497	0.0192277	0.516865	0.0372006	0.970325	0.99958	CECR2	CECR2 histone acetyl-lysine reader [Source:HGNC Symbol;Acc:HGNC:1840]	27443
ENSG00000099956.20	1102.61	-0.136176	0.109773	-1.24053	0.214781	0.881481	SMARCB1	SWI/SNF related, matrix associated, actin dependent regulator of chromatin, subfamily b, member 1 [Source:HGNC Symbol;Acc:HGNC:11103]	6598
ENSG00000099957.17	2.91095	0.333258	1.50684	0.221163	0.824965	0.989638	P2RX6	purinergic receptor P2X 6 [Source:HGNC Symbol;Acc:HGNC:8538]	9127
ENSG00000099958.15	29.7436	-0.179144	0.498247	-0.359549	0.719185	0.986019	DERL3	derlin 3 [Source:HGNC Symbol;Acc:HGNC:14236]	91319
ENSG00000099968.18	2466.38	0.0937567	0.0862413	1.08714	0.276973	0.901021	BCL2L13	BCL2 like 13 [Source:HGNC Symbol;Acc:HGNC:17164]	23786
ENSG00000099974.8	91.5455	0.325491	0.267914	1.21491	0.2244	0.881481	DDTL	D-dopachrome tautomerase like [Source:HGNC Symbol;Acc:HGNC:33446]	100037417
ENSG00000099977.15	13.6196	-0.0165878	0.669909	-0.0247612	0.980245	0.99958	DDT	D-dopachrome tautomerase [Source:HGNC Symbol;Acc:HGNC:2732]	1652
ENSG00000099991.18	3514.66	-0.110047	0.0967966	-1.13689	0.255583	0.892302	CABIN1	calcineurin binding protein 1 [Source:HGNC Symbol;Acc:HGNC:24187]	23523
ENSG00000099992.16	491.249	-0.162401	0.131146	-1.23832	0.215599	0.881481	TBC1D10A	TBC1 domain family member 10A [Source:HGNC Symbol;Acc:HGNC:23609]	83874
ENSG00000099994.11	1283.95	0.569342	0.474107	1.20087	0.2298	0.882678	SUSD2	sushi domain containing 2 [Source:HGNC Symbol;Acc:HGNC:30667]	56241
ENSG00000099995.19	4448.77	-0.0623833	0.0785089	-0.794601	0.426845	0.942648	SF3A1	splicing factor 3a subunit 1 [Source:HGNC Symbol;Acc:HGNC:10765]	10291
ENSG00000099998.19	110.737	0.172413	0.249026	0.692348	0.488719	0.957568	GGT5	gamma-glutamyltransferase 5 [Source:HGNC Symbol;Acc:HGNC:4260]	2687
ENSG00000099999.15	425.546	-0.0215208	0.157627	-0.13653	0.891402	0.994946	RNF215	ring finger protein 215 [Source:HGNC Symbol;Acc:HGNC:33434]	200312
ENSG00000100003.18	1068.33	-0.0857658	0.180207	-0.475929	0.634125	0.978511	SEC14L2	SEC14 like lipid binding 2 [Source:HGNC Symbol;Acc:HGNC:10699]	23541
ENSG00000100014.20	1115.34	0.0532587	0.0978935	0.544048	0.586409	0.972159	SPECC1L	sperm antigen with calponin homology and coiled-coil domains 1 like [Source:HGNC Symbol;Acc:HGNC:29022]	23384
ENSG00000100023.20	894.624	0.0402877	0.153262	0.262869	0.792652	0.988181	PPIL2	peptidylprolyl isomerase like 2 [Source:HGNC Symbol;Acc:HGNC:9261]	23759
ENSG00000100024.15	15.8299	-0.142662	0.826215	-0.172669	0.862912	0.991856	UPB1	beta-ureidopropionase 1 [Source:HGNC Symbol;Acc:HGNC:16297]	51733
ENSG00000100027.17	741.198	-0.153357	0.116928	-1.31155	0.189672	0.86137	YPEL1	yippee like 1 [Source:HGNC Symbol;Acc:HGNC:12845]	29799
ENSG00000100028.12	1634.05	0.0163537	0.103537	0.15795	0.874496	0.993934	SNRPD3	small nuclear ribonucleoprotein D3 polypeptide [Source:HGNC Symbol;Acc:HGNC:11160]	6634
ENSG00000100029.18	3166.17	0.0168154	0.0999603	0.168221	0.86641	0.992427	PES1	pescadillo ribosomal biogenesis factor 1 [Source:HGNC Symbol;Acc:HGNC:8848]	23481
ENSG00000100030.15	6031.15	0.0394143	0.0675763	0.583256	0.559721	0.97111	MAPK1	mitogen-activated protein kinase 1 [Source:HGNC Symbol;Acc:HGNC:6871]	5594
ENSG00000100031.19	13.8323	0.384294	0.669767	0.573772	0.566122	0.97111	GGT1	gamma-glutamyltransferase 1 [Source:HGNC Symbol;Acc:HGNC:4250]	2678
ENSG00000100033.17	197.345	1.0636	0.934712	1.13789	0.255165	0.892302	PRODH	proline dehydrogenase 1 [Source:HGNC Symbol;Acc:HGNC:9453]	5625
ENSG00000100034.14	1011.82	-0.102998	0.153023	-0.67309	0.50089	0.960894	PPM1F	protein phosphatase, Mg2+/Mn2+ dependent 1F [Source:HGNC Symbol;Acc:HGNC:19388]	9647
ENSG00000100036.13	93.6622	0.620826	0.321707	1.92978	0.0536335	0.659964	SLC35E4	solute carrier family 35 member E4 [Source:HGNC Symbol;Acc:HGNC:17058]	339665
ENSG00000100038.20	771.012	-0.075564	0.117775	-0.641597	0.521135	0.966739	TOP3B	DNA topoisomerase III beta [Source:HGNC Symbol;Acc:HGNC:11993]	8940
ENSG00000100053.10	13.4556	-0.826318	0.761012	-1.08581	0.277561	0.901232	CRYBB3	crystallin beta B3 [Source:HGNC Symbol;Acc:HGNC:2400]	1417
ENSG00000100055.21	16.0686	0.598014	0.635258	0.941373	0.346514	0.926882	CYTH4	cytohesin 4 [Source:HGNC Symbol;Acc:HGNC:9505]	27128
ENSG00000100056.12	739.085	0.0496139	0.148486	0.334131	0.738281	0.987398	ESS2	ess-2 splicing factor homolog [Source:HGNC Symbol;Acc:HGNC:16817]	8220
ENSG00000100060.18	35.0454	-0.406913	0.532367	-0.764346	0.444661	0.943921	MFNG	MFNG O-fucosylpeptide 3-beta-N-acetylglucosaminyltransferase [Source:HGNC Symbol;Acc:HGNC:7038]	4242
ENSG00000100065.15	1163.38	0.0563146	0.102532	0.549239	0.582841	0.971317	CARD10	caspase recruitment domain family member 10 [Source:HGNC Symbol;Acc:HGNC:16422]	29775
ENSG00000100075.10	2251.73	0.139608	0.0797576	1.7504	0.0800493	0.731954	SLC25A1	solute carrier family 25 member 1 [Source:HGNC Symbol;Acc:HGNC:10979]	6576
ENSG00000100077.16	760.011	-0.0158404	0.115352	-0.137322	0.890776	0.994881	GRK3	G protein-coupled receptor kinase 3 [Source:HGNC Symbol;Acc:HGNC:290]	157
ENSG00000100078.4	3.34727	-0.146324	1.28548	-0.113828	0.909374	0.996486	PLA2G3	phospholipase A2 group III [Source:HGNC Symbol;Acc:HGNC:17934]	50487
ENSG00000100083.19	1767.99	-0.0782089	0.102786	-0.760889	0.446724	0.94486	GGA1	golgi associated, gamma adaptin ear containing, ARF binding protein 1 [Source:HGNC Symbol;Acc:HGNC:17842]	26088
ENSG00000100084.14	307.444	0.0139467	0.170655	0.0817241	0.934866	0.998336	HIRA	histone cell cycle regulator [Source:HGNC Symbol;Acc:HGNC:4916]	7290
ENSG00000100092.24	232.527	-0.00556834	0.188496	-0.0295409	0.976433	0.99958	SH3BP1	SH3 domain binding protein 1 [Source:HGNC Symbol;Acc:HGNC:10824]	23616
ENSG00000100097.12	8560.31	0.42099	0.0802825	5.24385	1.57258e-07	0.000292221	LGALS1	galectin 1 [Source:HGNC Symbol;Acc:HGNC:6561]	3956
ENSG00000100099.21	993.105	-0.03411	0.10967	-0.311024	0.755782	0.987571	HPS4	HPS4 biogenesis of lysosomal organelles complex 3 subunit 2 [Source:HGNC Symbol;Acc:HGNC:15844]	89781
ENSG00000100100.13	532.822	0.0879781	0.123552	0.712074	0.476419	0.954004	PIK3IP1	phosphoinositide-3-kinase interacting protein 1 [Source:HGNC Symbol;Acc:HGNC:24942]	113791
ENSG00000100104.13	750.315	0.0612892	0.104375	0.587202	0.557068	0.97111	SRRD	SRR1 domain containing [Source:HGNC Symbol;Acc:HGNC:33910]	402055
ENSG00000100105.18	1278.03	-0.216378	0.107784	-2.00752	0.0446943	0.625442	PATZ1	POZ/BTB and AT hook containing zinc finger 1 [Source:HGNC Symbol;Acc:HGNC:13071]	23598
ENSG00000100106.22	2744.69	-0.0265794	0.0868405	-0.306071	0.75955	0.987571	TRIOBP	TRIO and F-actin binding protein [Source:HGNC Symbol;Acc:HGNC:17009]	11078
ENSG00000100109.17	1363.19	0.117755	0.0922991	1.2758	0.202025	0.874623	TFIP11	tuftelin interacting protein 11 [Source:HGNC Symbol;Acc:HGNC:17165]	24144
ENSG00000100116.17	960.136	-0.108737	0.10196	-1.06646	0.286214	0.903421	GCAT	glycine C-acetyltransferase [Source:HGNC Symbol;Acc:HGNC:4188]	23464
ENSG00000100121.14	12.7858	-0.296328	0.741845	-0.399448	0.689563	0.984734	GGTLC2	gamma-glutamyltransferase light chain 2 [Source:HGNC Symbol;Acc:HGNC:18596]	91227
ENSG00000100124.15	713.979	0.0290037	0.111266	0.260669	0.794347	0.98838	ANKRD54	ankyrin repeat domain 54 [Source:HGNC Symbol;Acc:HGNC:25185]	129138
ENSG00000100129.18	5416.08	0.0242268	0.0795883	0.304401	0.760822	0.987571	EIF3L	eukaryotic translation initiation factor 3 subunit L [Source:HGNC Symbol;Acc:HGNC:18138]	51386
ENSG00000100138.15	3221.28	0.0169331	0.0909556	0.186169	0.852312	0.990979	SNU13	small nuclear ribonucleoprotein 13 [Source:HGNC Symbol;Acc:HGNC:7819]	4809
ENSG00000100139.14	3889.14	-0.104066	0.107023	-0.972371	0.330866	0.919596	MICALL1	MICAL like 1 [Source:HGNC Symbol;Acc:HGNC:29804]	85377
ENSG00000100142.16	1447.22	-0.0451329	0.096567	-0.467374	0.640232	0.978561	POLR2F	RNA polymerase II, I and III subunit F [Source:HGNC Symbol;Acc:HGNC:9193]	5435
ENSG00000100146.19	8.92333	-1.49268	1.40426	-1.06296	0.287798	0.903421	SOX10	SRY-box transcription factor 10 [Source:HGNC Symbol;Acc:HGNC:11190]	6663
ENSG00000100147.14	999.464	-0.0336922	0.141263	-0.238507	0.811488	0.989257	CCDC134	coiled-coil domain containing 134 [Source:HGNC Symbol;Acc:HGNC:26185]	79879
ENSG00000100150.20	443.819	-0.0907934	0.149253	-0.608319	0.542976	0.970528	DEPDC5	DEP domain containing 5, GATOR1 subcomplex subunit [Source:HGNC Symbol;Acc:HGNC:18423]	9681
ENSG00000100151.16	1199.95	-0.129146	0.123871	-1.04258	0.297142	0.907026	PICK1	protein interacting with PRKCA 1 [Source:HGNC Symbol;Acc:HGNC:9394]	9463
ENSG00000100154.15	158.452	-0.328683	0.214816	-1.53006	0.126001	0.799054	TTC28	tetratricopeptide repeat domain 28 [Source:HGNC Symbol;Acc:HGNC:29179]	23331
ENSG00000100156.12	3.06631	2.12414	1.78598	1.18934	0.234305	0.884516	SLC16A8	solute carrier family 16 member 8 [Source:HGNC Symbol;Acc:HGNC:16270]	23539
ENSG00000100162.15	280.604	0.12678	0.167927	0.754975	0.450264	0.947197	CENPM	centromere protein M [Source:HGNC Symbol;Acc:HGNC:18352]	79019
ENSG00000100167.21	1292.7	0.0189534	0.140586	0.134817	0.892756	0.994946	SEPTIN3	septin 3 [Source:HGNC Symbol;Acc:HGNC:10750]	55964
ENSG00000100170.10	1239.74	-0.176165	0.106568	-1.65307	0.0983168	0.762937	SLC5A1	solute carrier family 5 member 1 [Source:HGNC Symbol;Acc:HGNC:11036]	6523
ENSG00000100196.11	525.211	0.0568328	0.202221	0.281042	0.778678	0.987571	KDELR3	KDEL endoplasmic reticulum protein retention receptor 3 [Source:HGNC Symbol;Acc:HGNC:6306]	11015
ENSG00000100197.23	4.24724	-0.711213	1.30585	-0.544634	0.586005	0.972159	CYP2D6	cytochrome P450 family 2 subfamily D member 6 [Source:HGNC Symbol;Acc:HGNC:2625]	1565
ENSG00000100201.23	17900	-0.228781	0.0652009	-3.50887	0.000450019	0.087513	DDX17	DEAD-box helicase 17 [Source:HGNC Symbol;Acc:HGNC:2740]	10521
ENSG00000100206.11	10.952	-0.923638	0.775842	-1.1905	0.233851	0.884516	DMC1	DNA meiotic recombinase 1 [Source:HGNC Symbol;Acc:HGNC:2927]	11144
ENSG00000100207.21	1411.98	-0.0841597	0.104883	-0.802416	0.422312	0.942466	TCF20	transcription factor 20 [Source:HGNC Symbol;Acc:HGNC:11631]	6942
ENSG00000100209.11	230.678	0.218843	0.185763	1.17808	0.238767	0.884969	HSCB	HscB mitochondrial iron-sulfur cluster cochaperone [Source:HGNC Symbol;Acc:HGNC:28913]	150274
ENSG00000100211.11	608.247	-0.0522783	0.126689	-0.412651	0.679863	0.98344	CBY1	chibby family member 1, beta catenin antagonist [Source:HGNC Symbol;Acc:HGNC:1307]	25776
ENSG00000100216.6	2279.65	-0.00140182	0.100845	-0.0139008	0.988909	0.99958	TOMM22	translocase of outer mitochondrial membrane 22 [Source:HGNC Symbol;Acc:HGNC:18002]	56993
ENSG00000100218.12	9.17432	0.563719	0.820974	0.686646	0.492306	0.958131	RSPH14	radial spoke head 14 homolog [Source:HGNC Symbol;Acc:HGNC:13437]	27156
ENSG00000100219.17	8053.63	0.238917	0.154707	1.54431	0.122512	0.794843	XBP1	X-box binding protein 1 [Source:HGNC Symbol;Acc:HGNC:12801]	7494
ENSG00000100220.12	3762.34	0.08354	0.102929	0.811631	0.417003	0.941168	RTCB	RNA 2',3'-cyclic phosphate and 5'-OH ligase [Source:HGNC Symbol;Acc:HGNC:26935]	51493
ENSG00000100221.11	3600.38	0.0153941	0.0947195	0.162523	0.870894	0.992982	JOSD1	Josephin domain containing 1 [Source:HGNC Symbol;Acc:HGNC:28953]	9929
ENSG00000100225.18	4195.21	-0.00930319	0.0730962	-0.127273	0.898724	0.995404	FBXO7	F-box protein 7 [Source:HGNC Symbol;Acc:HGNC:13586]	25793
ENSG00000100226.16	1700.5	-0.041323	0.0935557	-0.441694	0.658711	0.980763	GTPBP1	GTP binding protein 1 [Source:HGNC Symbol;Acc:HGNC:4669]	9567
ENSG00000100227.19	8.81297	-1.02362	0.949823	-1.07769	0.281171	0.901674	POLDIP3	DNA polymerase delta interacting protein 3 [Source:HGNC Symbol;Acc:HGNC:23782]	84271
ENSG00000100228.14	250.402	-0.582825	0.284891	-2.04578	0.0407778	0.605363	RAB36	RAB36, member RAS oncogene family [Source:HGNC Symbol;Acc:HGNC:9775]	9609
ENSG00000100234.12	859.241	-0.272614	0.110828	-2.45979	0.0139018	0.456765	TIMP3	TIMP metallopeptidase inhibitor 3 [Source:HGNC Symbol;Acc:HGNC:11822]	7078
ENSG00000100239.16	2082.21	-0.027625	0.1133	-0.243822	0.807369	0.989257	PPP6R2	protein phosphatase 6 regulatory subunit 2 [Source:HGNC Symbol;Acc:HGNC:19253]	9701
ENSG00000100241.22	5862.75	0.0448178	0.0999998	0.448179	0.654024	0.980025	SBF1	SET binding factor 1 [Source:HGNC Symbol;Acc:HGNC:10542]	6305
ENSG00000100242.16	2742.4	0.0555459	0.0758152	0.732649	0.463773	0.949617	SUN2	Sad1 and UNC84 domain containing 2 [Source:HGNC Symbol;Acc:HGNC:14210]	25777
ENSG00000100243.22	1518.29	-0.114293	0.101164	-1.12978	0.258567	0.893667	CYB5R3	cytochrome b5 reductase 3 [Source:HGNC Symbol;Acc:HGNC:2873]	1727
ENSG00000100246.13	493.774	0.131984	0.135113	0.97684	0.328649	0.919271	DNAL4	dynein axonemal light chain 4 [Source:HGNC Symbol;Acc:HGNC:2955]	10126
ENSG00000100253.13	5.99135	-0.818187	1.0842	-0.754647	0.450461	0.94729	MIOX	myo-inositol oxygenase [Source:HGNC Symbol;Acc:HGNC:14522]	55586
ENSG00000100258.18	1555.35	-0.101874	0.122711	-0.830198	0.406427	0.93973	LMF2	lipase maturation factor 2 [Source:HGNC Symbol;Acc:HGNC:25096]	91289
ENSG00000100263.14	585.337	0.13842	0.141824	0.975995	0.329067	0.919596	RHBDD3	rhomboid domain containing 3 [Source:HGNC Symbol;Acc:HGNC:1308]	25807
ENSG00000100266.19	3951.77	0.0100441	0.0793515	0.126577	0.899275	0.995404	PACSIN2	protein kinase C and casein kinase substrate in neurons 2 [Source:HGNC Symbol;Acc:HGNC:8571]	11252
ENSG00000100271.17	437.817	0.163942	0.134394	1.21987	0.222516	0.881481	TTLL1	tubulin tyrosine ligase like 1 [Source:HGNC Symbol;Acc:HGNC:1312]	25809
ENSG00000100276.10	12.0027	-0.2253	0.887988	-0.25372	0.799712	0.98838	RASL10A	RAS like family 10 member A [Source:HGNC Symbol;Acc:HGNC:16954]	10633
ENSG00000100280.17	5217.61	0.112852	0.0789291	1.42979	0.152777	0.836173	AP1B1	adaptor related protein complex 1 subunit beta 1 [Source:HGNC Symbol;Acc:HGNC:554]	162
ENSG00000100281.14	1285.66	0.020148	0.097319	0.207031	0.835986	0.989655	HMGXB4	HMG-box containing 4 [Source:HGNC Symbol;Acc:HGNC:5003]	10042
ENSG00000100284.22	981.756	0.0618512	0.110384	0.560326	0.575257	0.97111	TOM1	target of myb1 membrane trafficking protein [Source:HGNC Symbol;Acc:HGNC:11982]	10043
[truncated: 14,725 more rows]
